# Supplementary material for: Transcriptome-wide association study identifies new susceptibility genes and pathways for spondyloarthritis
Source: J Orthop Surg Res. 2023 Sep 4;18:659. doi: 10.1186/s13018-023-04029-4 (PMC10478464; doi:10.1186/s13018-023-04029-4)
Supplement: Supplementary file 1 — Additional file 1: Risk Loci in GWAS Dataset of SpA. [file 13018_2023_4029_MOESM1_ESM.txt]

SNP	A1	A2	N	Z
rs1000000	A	G	361141	-6.0839e-01
rs10000010	C	T	361141	-4.1093e-01
rs1000002	T	C	361141	3.5389e-01
rs10000023	T	G	361141	2.4757e-01
rs1000003	G	A	361141	9.0313e-01
rs10000033	C	T	361141	-6.3469e-01
rs10000037	A	G	361141	-1.0593e-01
rs10000041	T	G	361141	1.9407e+00
rs1000007	C	T	361141	1.2905e+00
rs10000075	T	C	361141	-7.4181e-01
rs10000081	T	C	361141	-2.2772e+00
rs10000085	A	G	361141	5.8069e-01
rs10000091	C	T	361141	-5.1800e-01
rs10000092	C	T	361141	6.9475e-01
rs10000101	C	A	361141	1.7993e+00
rs10000124	A	C	361141	2.1092e+00
rs10000132	C	T	361141	-2.6176e+00
rs1000014	A	G	361141	-1.4853e+00
rs10000141	A	G	361141	1.6349e+00
rs10000154	A	G	361141	5.2195e-02
rs1000016	G	A	361141	5.3774e-01
rs10000169	T	C	361141	1.7381e+00
rs1000017	A	C	361141	4.5082e-01
rs10000180	A	G	361141	5.5453e-01
rs10000182	G	A	361141	-1.2607e-01
rs10000185	T	C	361141	2.8295e-01
rs10000193	G	A	361141	9.6722e-02
rs10000201	G	A	361141	-3.4285e-01
rs10000205	C	T	361141	1.5097e+00
rs10000216	C	T	361141	7.3529e-01
rs10000219	G	A	361141	-9.2532e-01
rs1000022	T	C	361141	7.2748e-01
rs10000226	T	C	361141	-2.1801e-01
rs10000241	G	T	361141	3.5070e-01
rs1000025	T	C	361141	1.5906e+00
rs10000250	G	A	361141	1.3284e+00
rs10000265	A	G	361141	9.7942e-01
rs10000266	T	C	361141	6.3997e-01
rs10000272	T	C	361141	-5.3510e-01
rs10000282	C	T	361141	-1.7177e-01
rs10000286	A	G	361141	4.0036e-01
rs10000291	T	C	361141	-1.2374e+00
rs10000300	T	G	361141	-1.0135e+00
rs1000031	A	G	361141	2.1564e+00
rs10000319	G	A	361141	-3.4372e-01
rs1000032	T	G	361141	4.6933e-01
rs10000325	T	C	361141	8.6094e-01
rs10000358	G	A	361141	9.1117e-01
rs10000388	C	T	361141	1.5145e+00
rs1000039	T	G	361141	-2.9650e-01
rs1000040	A	G	361141	4.4430e-01
rs10000404	C	T	361141	9.6431e-01
rs1000041	T	C	361141	1.1154e+00
rs10000421	A	C	361141	3.1785e-01
rs10000432	C	T	361141	1.7596e+00
rs10000435	T	C	361141	4.0203e-01
rs10000438	C	T	361141	6.9744e-01
rs10000456	C	T	361141	1.6591e+00
rs10000471	T	C	361141	-6.2469e-01
rs10000487	G	A	361141	-9.3184e-01
rs10000488	T	C	361141	-1.2036e-01
rs10000497	G	A	361141	-5.4078e-01
rs1000050	T	C	361141	-7.3110e-01
rs10000500	G	T	361141	9.0789e-01
rs10000502	T	G	361141	-7.1612e-01
rs10000518	A	G	361141	2.6529e-02
rs1000053	T	C	361141	1.3224e+00
rs10000531	C	A	361141	-7.4683e-01
rs10000538	C	T	361141	5.3262e-01
rs10000543	C	T	361141	7.5573e-01
rs1000055	A	G	361141	1.4639e+00
rs10000555	C	T	361141	1.8806e-01
rs1000056	C	T	361141	2.4929e-01
rs1000058	A	C	361141	-5.4402e-02
rs10000583	A	G	361141	1.1787e+00
rs10000595	A	C	361141	-2.7006e-01
rs10000609	G	A	361141	-1.6044e+00
rs1000061	A	G	361141	1.1721e+00
rs10000610	G	A	361141	-4.9459e-01
rs1000068	C	T	361141	-1.3074e+00
rs10000697	T	C	361141	-1.2345e+00
rs10000708	G	T	361141	-1.6215e+00
rs1000071	C	A	361141	6.3379e-01
rs10000719	C	T	361141	-5.1580e-01
rs10000726	A	G	361141	7.1127e-01
rs1000073	G	A	361141	-5.7621e-01
rs10000747	A	G	361141	7.3414e-01
rs10000748	C	T	361141	-1.0774e-01
rs10000770	T	C	361141	9.5686e-01
rs10000775	T	C	361141	-7.7417e-01
rs1000078	G	A	361141	5.9228e-01
rs10000785	G	T	361141	-4.0091e-01
rs1000079	T	C	361141	2.4443e-02
rs10000807	A	G	361141	9.8359e-02
rs10000820	A	G	361141	4.4411e-01
rs1000083	C	T	361141	-2.3784e+00
rs10000845	A	C	361141	6.7223e-01
rs10000856	C	T	361141	1.4448e+00
rs10000864	G	T	361141	4.3790e-01
rs10000869	G	A	361141	1.6433e+00
rs10000873	G	A	361141	5.7114e-01
rs10000875	C	T	361141	-1.2072e+00
rs10000908	C	T	361141	4.4097e-01
rs10000929	G	A	361141	1.9701e+00
rs1000094	G	A	361141	9.8226e-01
rs10000940	C	T	361141	8.0302e-01
rs10000947	C	T	361141	4.8181e-01
rs10000954	A	C	361141	-4.9105e-01
rs10000959	C	T	361141	1.9921e+00
rs10000960	G	T	361141	2.7988e-01
rs10000969	A	C	361141	3.0697e-01
rs10000976	T	C	361141	1.6625e+00
rs10000984	C	T	361141	1.1057e+00
rs10000988	T	C	361141	9.3732e-01
rs10000992	T	C	361141	9.9188e-01
rs10001006	T	C	361141	-2.1721e+00
rs10001030	G	A	361141	-5.8218e-01
rs1000104	T	G	361141	-1.1924e+00
rs10001054	G	A	361141	1.1580e-01
rs10001077	C	T	361141	-9.0250e-01
rs1000109	C	T	361141	1.4211e+00
rs10001114	C	T	361141	-5.6873e-01
rs10001127	T	C	361141	-3.6058e-01
rs1000113	T	C	361141	8.4423e-01
rs10001131	T	C	361141	-2.1614e+00
rs10001138	A	C	361141	-1.5369e+00
rs10001145	T	C	361141	-5.5939e-01
rs10001148	A	G	361141	1.2750e+00
rs1000115	A	G	361141	5.2690e-01
rs10001154	T	C	361141	9.4303e-01
rs10001177	A	G	361141	1.3999e+00
rs10001190	G	A	361141	1.0521e+00
rs10001198	A	G	361141	-3.7190e-01
rs10001209	T	C	361141	-7.9959e-01
rs1000121	C	T	361141	-1.2668e+00
rs10001214	C	T	361141	2.5912e-01
rs1000122	G	A	361141	-4.4784e-01
rs10001225	T	C	361141	8.6734e-01
rs10001236	T	G	361141	-6.6045e-01
rs10001237	C	T	361141	-2.3442e-01
rs10001263	A	G	361141	4.9985e-01
rs10001269	G	A	361141	8.0345e-01
rs10001274	C	T	361141	-3.8550e-01
rs1000128	G	A	361141	-4.9358e-01
rs10001297	T	C	361141	-1.9704e+00
rs1000130	G	T	361141	1.1844e+00
rs10001300	T	C	361141	7.3308e-01
rs10001305	T	G	361141	-1.2304e+00
rs1000131	C	T	361141	1.1444e+00
rs10001315	G	A	361141	-1.4314e+00
rs10001340	C	A	361141	7.6803e-01
rs10001348	G	A	361141	-9.9819e-01
rs10001354	A	C	361141	-5.5587e-01
rs10001365	A	G	361141	2.6746e-01
rs1000137	C	T	361141	-4.2443e-01
rs10001374	G	A	361141	-1.0104e+00
rs10001378	C	T	361141	1.7469e-01
rs10001385	C	T	361141	3.9982e-01
rs10001392	T	G	361141	-7.0756e-01
rs1000140	A	G	361141	-2.6721e-01
rs1000141	T	C	361141	-1.2963e+00
rs10001415	C	T	361141	-5.6692e-01
rs10001417	G	A	361141	-1.4031e+00
rs1000142	T	G	361141	-9.5611e-01
rs10001439	G	T	361141	1.5865e-01
rs1000144	T	C	361141	7.0943e-01
rs1000147	C	A	361141	-2.0175e+00
rs10001479	T	C	361141	1.4689e+00
rs10001480	T	C	361141	-2.0935e-01
rs10001483	G	A	361141	-5.4915e-01
rs10001487	A	G	361141	2.3538e-01
rs10001494	T	C	361141	-5.2131e-01
rs10001495	G	A	361141	-3.7131e-01
rs10001508	C	T	361141	1.0211e+00
rs1000152	C	T	361141	-9.4576e-01
rs10001526	T	G	361141	-9.7384e-01
rs10001537	T	C	361141	-9.5691e-02
rs10001539	C	T	361141	-5.4284e-01
rs1000154	G	A	361141	-1.2299e+00
rs10001542	C	A	361141	7.9863e-01
rs10001548	C	T	361141	-1.0785e+00
rs1000156	G	A	361141	2.0167e-01
rs10001565	T	C	361141	-4.0860e-01
rs10001577	T	C	361141	-8.4722e-01
rs1000158	A	G	361141	1.2525e+00
rs10001580	C	A	361141	1.1852e+00
rs10001582	C	A	361141	1.3902e+00
rs10001592	G	A	361141	-7.9897e-01
rs100016	C	T	361141	-3.3500e+00
rs1000160	C	T	361141	1.2790e+00
rs10001607	T	C	361141	1.3050e+00
rs10001608	C	T	361141	-1.2420e+00
rs10001618	C	T	361141	6.4946e-01
rs10001628	G	A	361141	2.5192e+00
rs10001638	C	T	361141	1.8343e-01
rs10001651	C	T	361141	5.1119e-01
rs10001657	G	A	361141	-6.3553e-01
rs1000166	G	T	361141	-9.1958e-01
rs10001661	G	A	361141	-4.9247e-01
rs10001689	G	T	361141	3.7300e-01
rs10001694	G	A	361141	-8.1799e-01
rs10001725	C	T	361141	-1.9488e-01
rs10001729	G	A	361141	8.7221e-01
rs1000173	G	A	361141	-5.3011e-01
rs1000174	A	G	361141	-9.1777e-01
rs10001740	A	G	361141	1.5533e-01
rs1000176	G	A	361141	1.2665e+00
rs10001771	G	A	361141	3.1256e-01
rs10001776	A	G	361141	9.0496e-01
rs10001793	C	T	361141	1.6922e+00
rs10001803	A	G	361141	1.9382e-01
rs10001806	T	G	361141	-8.6499e-02
rs10001814	G	A	361141	-2.1392e+00
rs10001818	C	T	361141	1.2149e-01
rs10001827	T	C	361141	-1.2186e+00
rs10001834	G	T	361141	3.6373e-01
rs10001837	T	G	361141	-1.7726e-01
rs10001851	T	C	361141	3.9277e-01
rs10001857	C	T	361141	-7.5125e-02
rs10001877	T	C	361141	-1.6827e-01
rs10001894	G	A	361141	-7.9319e-01
rs10001896	G	T	361141	-3.3928e-01
rs10001897	G	A	361141	1.4257e+00
rs10001899	C	T	361141	-1.7547e-01
rs1000193	A	C	361141	-1.7534e+00
rs10001932	G	A	361141	8.4286e-01
rs10001933	C	T	361141	4.9113e-01
rs10001945	G	T	361141	-1.4997e+00
rs10001946	T	G	361141	5.5822e-01
rs10001961	T	C	361141	-4.4115e-01
rs10001962	A	G	361141	-4.0656e-01
rs1000198	C	A	361141	-4.3944e-01
rs10001989	A	G	361141	-7.2342e-01
rs1000199	A	G	361141	-6.3828e-01
rs10001991	T	C	361141	-3.9509e-01
rs10002001	T	C	361141	1.2040e+00
rs10002012	T	C	361141	-4.7857e-01
rs10002028	C	T	361141	-1.2108e-01
rs1000203	C	T	361141	1.3524e+00
rs10002047	A	G	361141	-3.0363e-02
rs10002065	C	T	361141	1.1470e+00
rs10002068	T	G	361141	-5.7504e-01
rs10002073	A	C	361141	-1.1068e+00
rs10002082	G	A	361141	-1.1515e+00
rs10002089	A	G	361141	-1.6800e+00
rs10002090	C	T	361141	-7.4917e-01
rs10002106	G	T	361141	-6.8715e-01
rs10002111	G	A	361141	1.5684e+00
rs10002121	A	G	361141	-6.2405e-01
rs10002123	A	G	361141	-7.1401e-01
rs10002129	T	C	361141	1.6625e+00
rs10002142	A	C	361141	7.9084e-01
rs1000215	C	T	361141	-3.9718e-02
rs10002171	T	C	361141	1.0304e+00
rs10002176	A	G	361141	1.1850e+00
rs10002178	G	A	361141	-1.3030e-01
rs10002179	G	A	361141	5.8840e-01
rs10002181	G	A	361141	-1.6980e+00
rs10002187	A	G	361141	2.4101e+00
rs10002189	C	A	361141	-1.7806e+00
rs1000219	T	G	361141	2.2444e-01
rs10002195	A	G	361141	1.2556e+00
rs1000220	C	T	361141	-1.9993e-02
rs10002203	G	A	361141	-1.3767e+00
rs1000222	A	G	361141	1.4211e+00
rs10002224	C	T	361141	8.5920e-01
rs10002237	T	C	361141	1.9258e+00
rs10002248	G	A	361141	-2.1742e+00
rs10002254	G	A	361141	1.4204e+00
rs1000226	C	T	361141	-9.2535e-01
rs10002279	G	T	361141	-4.3149e-01
rs10002281	G	A	361141	-5.6877e-01
rs1000231	A	G	361141	-5.4487e-01
rs10002311	C	A	361141	8.2179e-01
rs10002315	C	T	361141	-6.0140e-01
rs10002317	T	C	361141	3.7750e-02
rs10002322	C	T	361141	1.1806e+00
rs10002324	C	T	361141	-2.1902e-01
rs10002325	A	G	361141	7.0466e-01
rs10002339	C	T	361141	-8.6022e-01
rs1000236	T	C	361141	1.7232e+00
rs10002370	G	A	361141	-2.4987e-01
rs10002388	G	A	361141	5.4674e-01
rs10002393	C	T	361141	-6.4659e-01
rs10002403	T	C	361141	8.6906e-01
rs10002404	A	G	361141	5.8101e-01
rs10002408	C	T	361141	1.0296e+00
rs10002433	A	G	361141	-1.5145e+00
rs10002437	T	C	361141	-2.1794e+00
rs10002443	T	G	361141	-1.8685e+00
rs10002445	T	C	361141	9.4670e-01
rs10002448	A	G	361141	3.2996e-01
rs10002459	A	G	361141	-6.5083e-01
rs10002461	A	C	361141	9.1806e-01
rs10002472	G	A	361141	7.5410e-02
rs10002478	G	A	361141	-7.7709e-01
rs10002479	T	C	361141	-1.5294e+00
rs10002500	T	C	361141	5.7858e-01
rs1000251	T	C	361141	-3.7739e-01
rs10002510	C	T	361141	9.4148e-01
rs10002518	G	A	361141	-8.0273e-01
rs10002531	G	A	361141	9.2127e-02
rs1000254	T	C	361141	4.4332e-01
rs1000255	A	G	361141	6.0622e-02
rs1000256	G	A	361141	7.7561e-01
rs10002573	T	C	361141	2.1962e-02
rs10002586	G	A	361141	7.2554e-01
rs10002590	A	G	361141	-6.6022e-01
rs10002595	C	T	361141	1.1147e+00
rs10002598	T	C	361141	-8.6263e-01
rs10002613	G	A	361141	-1.6173e+00
rs10002625	T	C	361141	-2.8074e-01
rs10002628	T	G	361141	-6.6466e-02
rs1000264	G	A	361141	-2.2916e-01
rs10002657	A	G	361141	1.1680e+00
rs10002667	T	C	361141	3.6076e-01
rs10002688	G	A	361141	-9.1942e-01
rs1000269	A	G	361141	1.3268e+00
rs10002695	A	C	361141	1.2763e+00
rs10002698	A	G	361141	-2.7223e-01
rs1000270	G	T	361141	-1.7717e-01
rs10002703	G	A	361141	2.0269e-01
rs1000271	C	A	361141	-1.2308e+00
rs10002719	C	T	361141	-9.6412e-01
rs1000272	T	C	361141	5.6702e-01
rs10002733	C	A	361141	-1.1240e+00
rs10002743	A	G	361141	3.5389e-01
rs1000275	G	A	361141	-9.2134e-01
rs10002760	T	C	361141	1.1182e+00
rs10002765	T	G	361141	6.8188e-01
rs1000281	C	T	361141	9.4902e-01
rs10002811	C	T	361141	1.1002e+00
rs10002814	T	C	361141	-1.6271e+00
rs10002818	T	C	361141	-5.7007e-02
rs10002822	T	C	361141	6.8635e-01
rs1000283	A	G	361141	7.5299e-01
rs10002842	A	C	361141	3.3901e-04
rs10002845	T	C	361141	-8.4727e-01
rs10002854	T	C	361141	1.1706e+00
rs1000286	T	C	361141	-8.9816e-02
rs10002871	G	A	361141	-6.0127e-01
rs10002873	T	C	361141	1.1565e+00
rs10002880	C	T	361141	3.8922e-01
rs10002887	A	G	361141	3.3226e-01
rs10002894	A	G	361141	3.2402e+00
rs1000291	A	G	361141	-8.2301e-01
rs10002917	T	C	361141	2.0517e-01
rs10002921	T	C	361141	3.2895e-01
rs1000293	A	G	361141	6.0311e-01
rs10002931	T	C	361141	2.4527e-01
rs10002933	G	A	361141	1.8018e+00
rs1000294	A	G	361141	-1.5169e-01
rs1000295	T	C	361141	-1.4694e-01
rs10002954	A	G	361141	5.4178e-01
rs10002958	G	A	361141	-3.4755e-01
rs10002960	C	T	361141	-3.2097e-01
rs10002976	A	G	361141	-3.3701e-01
rs10002979	G	A	361141	3.2103e-01
rs10002981	G	A	361141	1.1764e+00
rs10002985	A	G	361141	-2.2476e+00
rs1000299	A	G	361141	-8.9184e-01
rs10002991	G	A	361141	8.6328e-01
rs10003001	T	C	361141	7.1840e-01
rs10003019	T	C	361141	6.3075e-01
rs10003025	C	T	361141	5.6782e-01
rs10003030	A	G	361141	-1.4466e+00
rs10003040	T	C	361141	4.4943e-01
rs1000308	A	G	361141	1.7316e+00
rs10003084	G	T	361141	-2.4786e-01
rs10003100	G	A	361141	2.5400e-01
rs10003106	A	G	361141	-8.3707e-01
rs10003121	T	C	361141	-1.0146e+00
rs1000313	G	A	361141	2.1442e+00
rs1000314	G	A	361141	2.0665e+00
rs10003140	C	T	361141	5.4699e-01
rs10003143	A	C	361141	6.1264e-01
rs10003149	T	G	361141	1.2206e+00
rs10003163	G	A	361141	-1.6484e+00
rs10003169	A	G	361141	6.0049e-01
rs10003191	A	G	361141	8.7165e-01
rs10003194	G	A	361141	1.6277e+00
rs1000320	T	C	361141	2.9665e-01
rs1000321	G	T	361141	2.0366e-01
rs10003214	T	C	361141	-5.2434e-01
rs10003229	A	C	361141	6.0766e-01
rs10003232	C	A	361141	-8.9671e-01
rs10003233	C	T	361141	1.4646e-01
rs10003250	C	T	361141	3.1005e-02
rs10003263	T	G	361141	-1.0149e+00
rs10003271	T	G	361141	-2.8316e-01
rs1000329	T	C	361141	-1.9064e+00
rs10003290	A	C	361141	9.1885e-01
rs1000330	C	T	361141	-7.0634e-01
rs1000331	C	T	361141	-1.6119e+00
rs10003320	A	G	361141	8.4320e-01
rs10003327	C	A	361141	-1.4642e+00
rs10003330	G	A	361141	-9.3112e-01
rs10003335	G	A	361141	-2.3207e-01
rs10003349	A	G	361141	4.0586e-01
rs1000336	C	T	361141	1.2013e+00
rs10003363	G	A	361141	7.8063e-01
rs1000337	T	C	361141	1.2219e+00
rs1000338	A	G	361141	1.0448e+00
rs10003384	G	T	361141	-5.3920e-01
rs10003405	G	A	361141	6.5659e-01
rs1000341	C	A	361141	-4.4659e-01
rs10003411	C	T	361141	1.7712e+00
rs10003420	C	A	361141	9.5352e-01
rs10003446	C	T	361141	-1.0588e+00
rs10003447	T	C	361141	-2.9088e+00
rs10003456	G	T	361141	1.2287e+00
rs10003459	T	G	361141	-3.4408e-01
rs10003467	C	T	361141	4.7172e-01
rs1000347	T	C	361141	-7.2048e-02
rs10003483	T	G	361141	-1.1525e-01
rs1000349	G	A	361141	1.0981e+00
rs10003497	G	A	361141	-5.6865e-01
rs10003505	A	G	361141	1.2819e+00
rs1000352	C	T	361141	-4.8813e-01
rs1000354	G	A	361141	-4.0193e-01
rs10003543	A	G	361141	4.9727e-01
rs10003555	T	C	361141	-1.4701e+00
rs10003570	T	G	361141	-5.5313e-01
rs10003580	A	G	361141	-2.9985e-01
rs10003585	T	C	361141	6.0855e-01
rs10003588	A	G	361141	7.8490e-01
rs1000361	G	A	361141	1.0272e+00
rs10003627	T	G	361141	-4.2527e-01
rs10003638	C	A	361141	-5.3100e-02
rs10003644	G	T	361141	-1.6465e+00
rs10003656	C	T	361141	-1.9022e-01
rs10003658	G	A	361141	6.6326e-02
rs10003667	T	G	361141	-2.6547e-02
rs10003670	G	A	361141	7.5907e-02
rs10003673	A	G	361141	5.3489e-01
rs1000368	T	C	361141	-9.6421e-01
rs10003686	A	G	361141	-8.1291e-03
rs10003688	G	A	361141	1.1813e+00
rs1000370	T	G	361141	-7.2414e-02
rs10003705	G	A	361141	3.4683e-01
rs1000371	C	T	361141	-6.3730e-01
rs10003721	C	T	361141	-2.4966e-01
rs1000374	A	G	361141	-5.8587e-02
rs10003746	C	T	361141	1.2420e+00
rs10003762	G	A	361141	-1.5057e+00
rs10003763	T	C	361141	-5.5057e-01
rs1000377	G	T	361141	1.2351e+00
rs10003789	G	A	361141	-1.7392e+00
rs10003790	C	A	361141	-7.1462e-01
rs1000380	G	A	361141	7.6551e-01
rs10003803	T	C	361141	5.9843e-01
rs10003811	C	T	361141	6.7420e-01
rs10003827	C	T	361141	2.1174e+00
rs1000383	A	G	361141	1.6806e+00
rs10003846	T	G	361141	1.0322e+00
rs10003855	G	A	361141	1.4698e+00
rs1000386	A	G	361141	-7.2524e-01
rs10003861	A	C	361141	4.4105e-01
rs10003864	C	T	361141	7.4965e-01
rs10003871	G	T	361141	-1.6274e+00
rs10003889	G	A	361141	-1.8918e+00
rs10003904	G	A	361141	9.1908e-01
rs10003909	C	T	361141	1.1409e+00
rs10003932	C	A	361141	-6.3002e-01
rs10003934	C	T	361141	-6.7927e-01
rs1000394	C	T	361141	1.2201e+00
rs10003940	T	C	361141	-1.3592e+00
rs10003958	C	T	361141	-3.1006e-02
rs10003973	T	C	361141	3.2030e-01
rs10003999	T	C	361141	1.7354e-01
rs10004000	G	A	361141	-1.9251e-01
rs10004008	C	T	361141	-5.0435e-02
rs10004010	G	A	361141	-5.8974e-01
rs10004019	T	G	361141	4.7019e-01
rs10004022	A	G	361141	-4.4297e-02
rs10004030	G	A	361141	4.0255e-01
rs10004035	C	A	361141	9.0918e-01
rs10004038	G	A	361141	-1.7524e-01
rs1000404	A	C	361141	1.6634e+00
rs10004048	T	C	361141	-3.6070e-01
rs10004061	G	T	361141	-3.4512e-01
rs10004069	A	G	361141	-2.2442e+00
rs10004084	C	T	361141	-9.2729e-01
rs10004087	T	C	361141	4.0254e-01
rs10004092	A	C	361141	-1.6278e+00
rs10004100	A	G	361141	-1.0367e+00
rs1000411	T	C	361141	3.0070e-01
rs10004128	C	T	361141	1.0976e+00
rs10004129	T	C	361141	1.3688e+00
rs10004130	G	A	361141	1.4740e-01
rs10004137	T	C	361141	-1.3330e+00
rs10004138	A	G	361141	1.4372e-01
rs10004154	A	G	361141	-2.0005e+00
rs1000416	T	C	361141	-1.2946e+00
rs1000417	G	A	361141	-1.1107e+00
rs10004173	G	A	361141	8.0301e-01
rs1000418	G	A	361141	-9.2119e-01
rs10004181	T	C	361141	-6.7263e-01
rs1000421	G	A	361141	-6.0754e-01
rs10004211	G	A	361141	-4.3090e-01
rs10004231	T	C	361141	1.3540e-02
rs10004232	T	C	361141	5.4509e-02
rs10004241	G	A	361141	3.4351e-01
rs10004248	G	T	361141	-6.7612e-01
rs10004264	A	C	361141	7.7075e-01
rs10004266	T	C	361141	-4.6618e-01
rs1000427	A	G	361141	7.7203e-01
rs10004274	A	G	361141	1.7699e-01
rs10004285	G	A	361141	-1.2586e+00
rs10004294	A	C	361141	-6.2101e-01
rs10004297	T	C	361141	-2.0994e+00
rs100043	T	C	361141	2.3694e+00
rs10004310	T	C	361141	1.6938e-01
rs10004323	C	T	361141	-1.7053e+00
rs10004343	A	G	361141	-8.1333e-01
rs10004346	C	T	361141	-5.6913e-01
rs10004356	A	G	361141	6.9488e-01
rs10004359	A	G	361141	2.2095e-01
rs10004362	T	C	361141	6.1125e-01
rs10004368	G	A	361141	1.9998e-01
rs10004371	C	T	361141	1.3104e+00
rs10004377	T	G	361141	3.6278e-01
rs10004389	C	T	361141	3.8503e-01
rs10004397	C	A	361141	-6.6299e-01
rs10004399	G	A	361141	2.7830e-01
rs1000440	C	T	361141	-5.5638e-01
rs10004400	C	T	361141	-2.0883e-01
rs1000443	C	T	361141	-8.0865e-03
rs10004447	C	T	361141	5.3923e-01
rs10004454	C	T	361141	-1.9720e+00
rs10004459	T	G	361141	-3.6912e-01
rs10004475	T	C	361141	-5.6434e-01
rs10004479	C	T	361141	-1.0362e+00
rs1000448	A	G	361141	-1.4180e+00
rs1000449	C	T	361141	-2.5691e-01
rs10004491	G	A	361141	5.3112e-01
rs10004500	C	A	361141	-5.7520e-01
rs10004503	T	C	361141	-1.0099e+00
rs10004516	G	A	361141	-8.0380e-01
rs10004522	A	G	361141	9.8743e-01
rs10004542	G	A	361141	-3.2619e-02
rs10004545	G	A	361141	7.0871e-01
rs10004557	A	C	361141	3.0300e-02
rs10004561	C	T	361141	-5.0835e-01
rs10004565	C	T	361141	-6.3754e-01
rs10004575	G	A	361141	-2.9184e-01
rs1000458	A	G	361141	-1.2109e+00
rs10004584	A	G	361141	1.0316e+00
rs1000459	C	T	361141	-1.2340e+00
rs10004599	T	C	361141	3.2332e-01
rs1000461	A	G	361141	3.7175e-01
rs10004612	A	C	361141	-8.7154e-01
rs10004643	A	G	361141	6.0562e-01
rs1000465	C	T	361141	-1.3740e+00
rs1000466	C	T	361141	1.0041e+00
rs1000468	C	T	361141	8.7472e-01
rs10004694	C	T	361141	2.5385e-01
rs10004696	G	A	361141	-1.3605e+00
rs10004704	G	T	361141	6.4183e-02
rs1000471	T	C	361141	5.5780e-01
rs10004716	C	A	361141	5.5029e-01
rs10004725	A	C	361141	2.4022e+00
rs10004744	A	G	361141	-1.3741e+00
rs10004745	T	C	361141	1.3901e+00
rs10004753	G	T	361141	-1.2864e+00
rs1000476	C	T	361141	2.7852e-01
rs1000477	G	A	361141	-2.1724e+00
rs10004779	T	G	361141	2.4684e+00
rs10004792	A	G	361141	2.2853e-01
rs10004817	C	A	361141	-1.2892e+00
rs10004822	A	G	361141	9.2800e-01
rs10004837	G	A	361141	2.9629e-01
rs10004873	C	T	361141	4.7774e-01
rs10004878	A	G	361141	-3.1038e-01
rs10004896	G	A	361141	1.6456e-01
rs10004901	C	T	361141	1.1131e+00
rs10004910	A	G	361141	8.9690e-01
rs10004929	T	C	361141	-8.9662e-01
rs10004939	A	G	361141	1.0699e+00
rs1000495	T	C	361141	-3.4939e-01
rs10004951	T	C	361141	7.5803e-01
rs10004953	C	T	361141	2.7976e+00
rs10004988	T	C	361141	-5.4378e-01
rs1000499	T	C	361141	-3.3078e-02
rs10004996	C	T	361141	5.5385e-01
rs1000500	A	G	361141	-1.8316e+00
rs1000501	T	C	361141	-2.2787e-01
rs10005010	T	C	361141	-1.0074e+00
rs10005014	C	T	361141	-8.9019e-02
rs10005068	G	A	361141	2.2116e-01
rs1000507	A	G	361141	-1.1250e-01
rs10005070	A	G	361141	-2.4819e+00
rs10005074	T	C	361141	1.5456e-01
rs10005096	T	C	361141	-7.6930e-01
rs1000510	G	T	361141	5.8099e-01
rs10005115	T	C	361141	1.0485e+00
rs10005129	C	T	361141	4.1456e-01
rs10005131	G	T	361141	5.1127e-02
rs1000515	A	C	361141	-7.2699e-01
rs1000516	A	G	361141	-1.6008e+00
rs10005182	T	G	361141	1.1975e-01
rs10005192	T	C	361141	3.7243e-01
rs10005193	C	T	361141	-5.5334e-01
rs10005200	T	C	361141	-4.8453e-01
rs1000521	G	A	361141	1.1795e-01
rs10005211	T	C	361141	1.3266e-02
rs10005231	T	C	361141	1.0956e+00
rs10005233	T	C	361141	-1.4337e-01
rs10005242	G	A	361141	8.9167e-01
rs10005249	C	T	361141	-9.4816e-01
rs10005254	A	G	361141	-1.3203e-01
rs1000528	T	C	361141	-1.0612e-02
rs10005281	G	A	361141	3.0384e-01
rs10005301	T	C	361141	1.2793e+00
rs1000531	T	C	361141	-2.8264e-01
rs10005317	T	C	361141	-5.2062e-01
rs10005328	C	T	361141	-3.4308e-01
rs1000533	C	T	361141	9.9126e-01
rs10005372	T	C	361141	6.0200e-01
rs10005373	G	A	361141	-7.9558e-01
rs1000539	A	G	361141	-8.6042e-01
rs10005398	C	A	361141	1.1829e+00
rs10005418	T	C	361141	1.3500e+00
rs1000542	C	T	361141	1.2265e-01
rs10005425	G	T	361141	2.7045e-01
rs1000543	G	A	361141	4.4296e-01
rs10005450	T	G	361141	-7.3820e-01
rs10005459	T	C	361141	-2.8724e-03
rs10005469	T	C	361141	1.4929e+00
rs1000548	C	T	361141	1.4914e+00
rs10005483	A	G	361141	-1.0103e+00
rs10005500	T	C	361141	-7.2320e-01
rs10005502	C	A	361141	4.2420e-02
rs1000551	C	T	361141	-1.5631e+00
rs10005516	A	G	361141	7.4431e-01
rs1000552	G	T	361141	-4.1020e-01
rs10005531	T	G	361141	-8.6187e-01
rs10005551	A	G	361141	-2.6897e+00
rs10005557	G	A	361141	-5.2357e-01
rs10005565	G	A	361141	2.7762e-01
rs10005568	T	C	361141	-8.0843e-01
rs10005569	T	C	361141	6.3888e-02
rs10005574	A	G	361141	1.0562e+00
rs10005578	T	C	361141	6.9539e-01
rs1000559	A	G	361141	-8.1154e-01
rs10005597	A	C	361141	-2.1233e+00
rs10005620	A	C	361141	5.9037e-02
rs10005626	G	A	361141	1.7301e-01
rs10005635	T	G	361141	-4.7421e-01
rs10005640	A	G	361141	1.5728e+00
rs10005645	C	T	361141	-5.2497e-01
rs10005652	A	G	361141	8.3683e-01
rs10005685	A	G	361141	-4.4498e-01
rs10005697	T	C	361141	-1.8141e-01
rs1000570	T	G	361141	-1.1588e+00
rs10005702	C	T	361141	5.1435e-01
rs10005703	T	C	361141	5.8354e-01
rs10005706	T	C	361141	-2.3677e-01
rs10005711	C	T	361141	2.0762e-01
rs10005741	C	T	361141	-6.0731e-01
rs10005754	A	G	361141	-2.2396e-01
rs10005773	T	C	361141	5.3363e-01
rs10005776	C	T	361141	1.3577e+00
rs1000578	A	G	361141	1.7232e+00
rs10005789	G	A	361141	-2.0415e-01
rs1000579	G	A	361141	1.5599e-01
rs10005790	A	G	361141	1.8250e+00
rs10005804	A	G	361141	-1.4248e+00
rs10005811	G	A	361141	-6.7992e-01
rs1000582	T	C	361141	-5.1201e-01
rs10005825	A	G	361141	-1.0712e+00
rs10005846	T	C	361141	1.5233e-01
rs1000585	A	G	361141	-8.6317e-01
rs10005856	C	T	361141	9.2658e-01
rs10005857	G	A	361141	-1.0672e-01
rs1000586	C	T	361141	1.3115e+00
rs1000587	A	G	361141	-2.9314e-01
rs1000588	G	A	361141	-8.4176e-01
rs10005886	G	T	361141	-1.4720e+00
rs1000590	A	G	361141	-4.0307e-01
rs10005909	T	G	361141	-1.1084e+00
rs10005912	G	T	361141	-1.8136e+00
rs10005921	A	C	361141	5.8028e-01
rs10005929	T	G	361141	-8.6058e-01
rs10005934	T	C	361141	-3.8539e-01
rs10005935	G	T	361141	-1.9893e+00
rs10005938	A	C	361141	-1.0836e+00
rs1000595	A	G	361141	2.2575e+00
rs10005961	T	C	361141	6.7182e-01
rs10005962	C	T	361141	5.5759e-01
rs10005963	T	C	361141	1.2233e+00
rs1000597	C	T	361141	7.7641e-01
rs10005985	T	C	361141	2.9188e-01
rs10006	C	T	361141	1.8185e-02
rs10006001	G	T	361141	-6.1104e-01
rs1000601	C	T	361141	-2.7670e-01
rs10006010	A	C	361141	-1.5561e-03
rs10006027	C	T	361141	-5.9706e-01
rs10006028	G	A	361141	-6.9550e-02
rs1000603	A	G	361141	-5.0423e-02
rs10006033	C	T	361141	-1.8652e+00
rs10006038	C	T	361141	8.1989e-01
rs10006041	C	T	361141	8.5117e-01
rs10006043	T	C	361141	1.9499e+00
rs10006044	A	G	361141	3.6419e-01
rs10006067	C	A	361141	1.7295e+00
rs10006087	C	T	361141	6.9300e-01
rs10006104	C	T	361141	3.3541e-01
rs10006108	T	C	361141	1.5450e-01
rs10006115	T	G	361141	-8.4277e-01
rs10006123	A	G	361141	3.9733e-01
rs10006144	T	C	361141	4.7474e-01
rs10006158	A	G	361141	-3.4361e+00
rs10006195	C	T	361141	-6.8724e-01
rs10006196	T	C	361141	-1.5692e+00
rs1000620	A	G	361141	9.7275e-01
rs1000624	T	G	361141	8.2431e-01
rs10006242	A	G	361141	-1.1101e+00
rs10006245	G	A	361141	-6.5987e-01
rs1000625	G	T	361141	-6.0363e-01
rs10006253	C	T	361141	5.1383e-01
rs10006257	T	C	361141	-7.4859e-01
rs10006264	A	G	361141	4.1246e-01
rs10006265	C	T	361141	1.4420e+00
rs10006267	T	C	361141	5.0123e-01
rs10006287	G	A	361141	7.4195e-01
rs1000629	A	G	361141	-6.7840e-01
rs10006293	A	C	361141	-1.1503e-01
rs1000630	T	C	361141	-6.8716e-01
rs10006308	C	A	361141	-8.7298e-02
rs10006314	C	T	361141	-2.1189e-01
rs10006326	C	T	361141	7.0430e-02
rs10006329	T	C	361141	1.2593e+00
rs10006348	G	T	361141	3.5106e-01
rs10006360	T	C	361141	-3.9530e-01
rs10006363	G	A	361141	2.6001e+00
rs10006370	T	C	361141	-9.2691e-01
rs1000638	T	C	361141	-1.0176e-01
rs10006395	T	C	361141	9.8395e-01
rs10006396	C	T	361141	3.1564e-01
rs10006406	T	C	361141	2.1952e+00
rs10006414	C	T	361141	1.2182e+00
rs10006423	T	C	361141	6.6830e-01
rs10006433	T	C	361141	5.2941e-01
rs10006439	A	C	361141	3.2154e-01
rs10006443	A	G	361141	-1.0286e+00
rs10006459	A	C	361141	5.3689e-01
rs1000647	G	A	361141	1.5199e+00
rs10006474	G	A	361141	9.9698e-01
rs10006479	T	C	361141	-9.2833e-01
rs1000648	G	A	361141	-1.8897e+00
rs10006486	C	A	361141	5.7050e-01
rs10006497	C	A	361141	-1.4526e+00
rs10006525	G	T	361141	-7.6372e-01
rs10006530	T	C	361141	-1.8802e-01
rs10006554	T	C	361141	-1.3212e+00
rs1000658	C	T	361141	-1.3985e+00
rs10006588	T	C	361141	-1.4717e-01
rs10006622	C	T	361141	8.8082e-01
rs10006633	G	T	361141	6.6312e-01
rs10006636	G	A	361141	8.5077e-01
rs10006660	T	C	361141	7.6946e-01
rs10006666	A	G	361141	-5.8710e-01
rs10006669	A	G	361141	9.6673e-01
rs10006675	A	G	361141	-3.4805e-01
rs1000669	C	T	361141	1.6774e+00
rs10006691	G	A	361141	-5.7028e-01
rs10006696	T	G	361141	-2.6739e-01
rs10006702	A	C	361141	-2.1519e+00
rs10006704	G	A	361141	-7.4977e-01
rs10006706	C	T	361141	-7.6162e-01
rs1000672	T	C	361141	-4.6085e-01
rs10006724	C	T	361141	4.4143e-01
rs10006737	C	T	361141	5.9205e-01
rs10006741	T	C	361141	-1.8160e+00
rs10006747	A	G	361141	-3.7676e-01
rs1000676	A	G	361141	6.8486e-01
rs10006766	G	A	361141	-1.8850e-01
rs1000677	G	A	361141	-1.5372e+00
rs10006777	T	C	361141	-5.5862e-01
rs10006784	A	C	361141	-8.9624e-01
rs1000679	C	T	361141	-2.5297e-01
rs10006795	C	A	361141	3.3873e-01
rs10006801	G	T	361141	-1.2515e+00
rs10006820	G	A	361141	-4.8542e-01
rs10006823	C	T	361141	-5.9525e-01
rs10006827	G	A	361141	1.9843e+00
rs10006830	C	T	361141	1.3868e-01
rs10006851	G	A	361141	-1.1498e+00
rs10006864	T	C	361141	1.3703e+00
rs10006867	A	C	361141	-8.9808e-01
rs10006892	A	G	361141	-9.6059e-01
rs10006893	A	G	361141	1.3162e+00
rs10006894	A	G	361141	9.0523e-01
rs1000691	A	G	361141	-4.6165e-01
rs10006917	G	A	361141	-9.1816e-01
rs10006955	T	C	361141	-3.2826e-01
rs10006959	T	C	361141	1.0327e+00
rs1000696	T	G	361141	1.1129e+00
rs1000697	A	G	361141	-9.2212e-01
rs10006976	G	A	361141	2.0451e+00
rs10006978	G	A	361141	1.0356e+00
rs10006992	G	T	361141	-4.3800e-01
rs10007002	A	G	361141	-1.1099e+00
rs10007007	A	G	361141	-7.1969e-01
rs1000703	C	T	361141	1.1050e+00
rs10007047	A	G	361141	-8.7535e-01
rs10007052	A	C	361141	1.1498e+00
rs10007066	G	A	361141	6.8827e-01
rs10007075	G	T	361141	-1.5587e-01
rs1000708	T	C	361141	-5.0163e-01
rs10007083	A	G	361141	-1.2276e+00
rs1000709	T	C	361141	-1.0246e+00
rs10007099	A	C	361141	1.7751e+00
rs1000710	T	G	361141	3.8844e-01
rs10007113	A	G	361141	-1.9265e-01
rs10007122	G	A	361141	-4.0041e-01
rs10007144	C	A	361141	-1.0393e+00
rs10007190	A	G	361141	9.2457e-01
rs10007201	T	C	361141	1.1529e+00
rs10007205	C	T	361141	6.2526e-01
rs10007212	T	C	361141	1.1952e+00
rs1000724	C	T	361141	5.7710e-01
rs10007245	T	C	361141	-6.6399e-01
rs1000726	C	T	361141	3.0170e-02
rs1000727	A	G	361141	5.8131e-03
rs10007275	C	T	361141	-3.2289e-01
rs10007278	T	G	361141	1.3687e-02
rs1000728	G	T	361141	2.1854e+00
rs10007285	T	G	361141	-2.2882e+00
rs10007298	C	A	361141	-1.6063e-01
rs1000730	T	C	361141	5.0779e-01
rs10007307	A	G	361141	8.1411e-01
rs1000731	T	C	361141	-7.8312e-01
rs10007316	G	A	361141	2.7658e-01
rs10007330	G	A	361141	1.6848e+00
rs10007337	C	T	361141	-7.3619e-01
rs10007350	A	G	361141	1.1032e+00
rs10007367	G	T	361141	-5.4168e-01
rs1000737	A	G	361141	1.0799e+00
rs1000738	G	A	361141	-1.8148e+00
rs10007396	G	A	361141	2.2581e-01
rs10007405	G	A	361141	-9.5842e-01
rs10007427	T	C	361141	-9.1051e-01
rs1000744	A	C	361141	3.6546e-01
rs10007440	C	A	361141	1.4160e+00
rs10007447	G	T	361141	3.5611e-01
rs10007451	G	A	361141	-2.1915e+00
rs10007452	C	T	361141	-2.4179e-01
rs10007455	C	T	361141	-7.9367e-01
rs10007472	C	T	361141	1.0388e+00
rs10007514	C	T	361141	4.2067e-02
rs10007515	C	T	361141	8.5111e-01
rs1000752	T	C	361141	2.8175e-01
rs10007526	C	T	361141	-1.1083e+00
rs10007527	T	G	361141	-9.5092e-01
rs10007538	C	T	361141	-5.2935e-01
rs10007543	G	A	361141	-7.3926e-01
rs10007552	G	A	361141	-9.7153e-02
rs10007556	G	T	361141	3.4326e-01
rs1000756	A	G	361141	5.2896e-01
rs10007570	C	T	361141	9.7898e-01
rs10007572	G	A	361141	2.6181e-01
rs10007573	A	G	361141	4.7320e-01
rs10007576	C	T	361141	6.3326e-01
rs10007590	G	A	361141	-1.6271e-01
rs10007594	C	T	361141	8.1574e-01
rs1000760	C	T	361141	1.0871e+00
rs10007601	A	G	361141	9.3440e-01
rs10007611	G	T	361141	-1.3661e+00
rs10007635	C	T	361141	1.5364e+00
rs10007653	C	T	361141	9.7177e-01
rs10007660	G	A	361141	-1.7650e+00
rs1000768	T	G	361141	1.8226e-01
rs10007683	C	T	361141	-4.7531e-01
rs1000769	T	G	361141	-1.2915e+00
rs10007704	C	T	361141	-8.2179e-01
rs10007705	C	T	361141	1.7154e-01
rs10007707	G	A	361141	1.5571e-01
rs1000772	A	G	361141	9.6277e-01
rs10007721	A	C	361141	-1.7313e-01
rs10007735	G	A	361141	-1.6393e+00
rs10007740	A	C	361141	9.9151e-01
rs10007743	A	G	361141	5.8868e-01
rs10007745	A	G	361141	-8.0468e-01
rs10007748	A	G	361141	-6.2431e-01
rs1000775	C	T	361141	1.4472e-01
rs10007750	G	T	361141	3.7545e-01
rs10007764	C	A	361141	7.6220e-01
rs1000777	G	A	361141	1.2784e+00
rs1000778	G	A	361141	-6.0777e-01
rs10007789	T	C	361141	-1.3505e+00
rs10007790	G	A	361141	-1.1947e+00
rs10007799	A	G	361141	1.3199e+00
rs10007809	T	C	361141	-7.8945e-01
rs10007810	A	G	361141	8.2057e-01
rs10007812	A	G	361141	-8.4449e-01
rs10007821	T	C	361141	-8.0421e-01
rs10007831	C	T	361141	6.2346e-02
rs10007836	G	T	361141	1.1279e+00
rs10007865	C	T	361141	-8.3150e-01
rs10007887	T	C	361141	-8.5993e-01
rs10007905	G	A	361141	8.3939e-01
rs10007917	A	G	361141	-2.0034e-01
rs1000792	G	A	361141	7.7759e-01
rs10007920	T	G	361141	1.5523e+00
rs10007934	A	G	361141	-1.4028e+00
rs10007938	G	A	361141	-1.1908e+00
rs10007955	T	C	361141	2.7215e-01
rs10007960	A	G	361141	2.6587e+00
rs1000797	A	G	361141	-1.2112e+00
rs1000798	T	G	361141	-3.0880e-01
rs10007986	C	A	361141	1.5381e+00
rs10007998	T	C	361141	-1.6111e+00
rs10007999	A	G	361141	2.7185e-01
rs10008	C	T	361141	2.0629e+00
rs10008014	C	T	361141	1.5268e+00
rs10008015	T	C	361141	8.3055e-02
rs1000803	T	C	361141	-4.5361e-01
rs10008030	G	A	361141	1.3911e+00
rs10008032	C	T	361141	-3.3640e-01
rs10008035	T	G	361141	7.0123e-01
rs10008039	G	A	361141	2.8367e-01
rs10008041	C	T	361141	-2.2297e+00
rs10008046	G	A	361141	1.7921e-01
rs10008050	T	C	361141	-7.6713e-01
rs10008052	G	T	361141	-7.2660e-01
rs10008064	G	A	361141	9.6372e-01
rs10008069	G	A	361141	6.6274e-01
rs1000807	T	G	361141	-3.5829e-02
rs10008076	T	G	361141	-1.1444e-02
rs10008078	A	G	361141	8.3090e-01
rs10008084	T	C	361141	-8.3430e-01
rs1000809	G	A	361141	1.4086e+00
rs1000810	T	C	361141	1.3426e+00
rs10008104	A	G	361141	-1.0090e+00
rs10008126	T	G	361141	-5.6476e-01
rs10008134	A	G	361141	1.4497e-01
rs1000815	G	A	361141	-8.3790e-01
rs10008153	T	C	361141	-8.1679e-01
rs10008159	T	C	361141	-4.4180e-01
rs10008162	G	A	361141	-1.5972e+00
rs10008165	A	G	361141	-1.6620e-01
rs10008170	C	T	361141	2.7149e+00
rs10008174	G	T	361141	4.0761e-01
rs10008190	G	A	361141	-5.5205e-01
rs1000821	T	C	361141	4.0496e-01
rs10008214	T	C	361141	8.1301e-02
rs10008224	G	T	361141	-1.1645e+00
rs10008238	T	C	361141	-1.3410e+00
rs1000824	G	A	361141	2.1398e-01
rs10008252	G	A	361141	-4.8659e-02
rs10008265	T	C	361141	8.9241e-01
rs10008277	G	T	361141	7.1605e-01
rs10008278	C	T	361141	-9.1062e-02
rs10008281	A	C	361141	1.6321e+00
rs10008290	G	A	361141	1.2715e-01
rs10008294	C	T	361141	3.9054e-01
rs10008326	A	G	361141	3.9807e-01
rs10008354	A	G	361141	9.3755e-01
rs10008360	A	G	361141	-2.1460e-01
rs10008364	A	G	361141	-7.3097e-01
rs10008376	T	C	361141	5.2299e-01
rs10008398	C	A	361141	-1.2653e+00
rs10008401	C	T	361141	-5.3879e-01
rs10008418	A	G	361141	-1.2164e+00
rs10008439	G	A	361141	-1.0756e+00
rs10008442	A	G	361141	1.2377e+00
rs10008462	A	G	361141	-3.9749e-01
rs10008463	G	T	361141	-6.8845e-01
rs1000848	A	G	361141	1.0339e+00
rs1000849	T	G	361141	-7.9569e-01
rs10008492	T	C	361141	-3.3699e-01
rs1000850	G	A	361141	1.9028e+00
rs1000852	A	G	361141	1.5753e+00
rs10008522	G	A	361141	-7.4053e-02
rs10008525	A	G	361141	-1.9254e+00
rs10008534	G	A	361141	-9.5033e-01
rs10008549	C	T	361141	-3.8565e-01
rs10008568	A	G	361141	4.5656e-01
rs1000858	T	C	361141	6.5356e-01
rs10008587	C	T	361141	1.2112e+00
rs10008591	T	C	361141	-5.3369e-01
rs10008596	G	A	361141	-1.5214e+00
rs10008621	T	C	361141	3.5278e-01
rs10008623	C	A	361141	1.8674e-02
rs10008635	C	A	361141	9.1056e-01
rs10008636	T	C	361141	9.7591e-01
rs1000864	T	C	361141	-2.0800e+00
rs10008670	T	C	361141	-2.3477e+00
rs10008679	T	C	361141	7.1181e-02
rs10008702	T	C	361141	-4.8861e-01
rs10008710	T	C	361141	-1.2344e+00
rs10008712	A	G	361141	-3.1042e+00
rs10008727	G	A	361141	8.6297e-01
rs10008744	C	A	361141	-2.4864e+00
rs10008758	T	C	361141	-1.4510e-01
rs10008779	C	A	361141	-4.0112e-01
rs10008797	A	G	361141	-4.9683e-01
rs10008808	A	G	361141	-9.1645e-02
rs10008814	T	C	361141	7.4864e-01
rs10008832	C	T	361141	1.2318e+00
rs10008833	G	A	361141	8.1099e-01
rs10008834	C	T	361141	5.6560e-01
rs10008851	A	C	361141	1.2437e+00
rs10008853	A	G	361141	-6.7661e-01
rs10008858	T	C	361141	-8.2219e-01
rs10008860	A	G	361141	-4.4256e-01
rs10008880	G	A	361141	7.7940e-01
rs10008892	A	C	361141	-2.6556e-01
rs10008894	G	A	361141	-1.2168e+00
rs10008897	G	A	361141	8.3445e-01
rs10008901	G	A	361141	3.1832e-01
rs10008902	C	A	361141	3.8573e-01
rs10008908	G	A	361141	-6.4157e-01
rs10008923	G	A	361141	1.0997e+00
rs10008927	A	G	361141	-1.1746e+00
rs10008941	C	A	361141	2.8974e-02
rs10008947	T	G	361141	5.8730e-01
rs10008950	T	C	361141	-9.8148e-01
rs10008952	T	G	361141	-8.9504e-01
rs1000896	G	A	361141	5.9181e-01
rs10008975	T	C	361141	5.2290e-01
rs10008978	T	C	361141	1.5860e-01
rs10008988	C	T	361141	6.6543e-01
rs10008996	G	A	361141	-3.4501e-01
rs10008997	T	G	361141	2.0826e-01
rs10009018	G	A	361141	-1.1560e+00
rs10009024	C	T	361141	-6.5567e-01
rs10009026	A	G	361141	4.8435e-02
rs10009030	A	C	361141	4.2349e-01
rs10009033	A	G	361141	5.3386e-01
rs10009055	C	A	361141	5.4717e-01
rs10009064	T	C	361141	5.6373e-01
rs10009073	C	T	361141	2.1568e-01
rs10009088	A	G	361141	5.5143e-01
rs10009093	A	G	361141	4.9095e-01
rs10009096	T	C	361141	-3.1948e-02
rs10009101	A	G	361141	4.0369e-01
rs10009104	A	G	361141	-2.8405e-01
rs1000911	A	G	361141	-6.0092e-02
rs10009111	G	A	361141	1.1055e+00
rs1000912	T	C	361141	-8.4704e-01
rs10009124	T	C	361141	-5.2502e-01
rs10009133	G	T	361141	5.0798e-01
rs1000914	C	T	361141	7.9174e-01
rs10009152	C	T	361141	-8.3834e-01
rs1000916	C	T	361141	-5.1839e-02
rs10009160	C	T	361141	3.2246e-01
rs10009169	A	C	361141	-5.4941e-01
rs10009173	C	T	361141	-6.1073e-01
rs10009186	T	C	361141	-1.5218e+00
rs1000919	T	C	361141	-3.5690e-01
rs10009203	G	A	361141	-3.3021e-01
rs10009206	A	C	361141	1.4421e+00
rs10009213	T	G	361141	-1.2660e+00
rs10009214	T	C	361141	-8.1114e-01
rs10009221	G	A	361141	9.5112e-01
rs10009228	G	A	361141	7.7821e-01
rs10009233	G	T	361141	1.2519e+00
rs10009237	C	T	361141	6.2784e-01
rs10009242	C	T	361141	1.2116e+00
rs10009253	T	C	361141	1.8589e+00
rs10009269	C	T	361141	1.0355e+00
rs1000927	T	C	361141	1.4600e+00
rs10009272	T	C	361141	-1.1366e+00
rs10009280	A	C	361141	-3.5014e+00
rs10009286	A	C	361141	1.9781e-01
rs10009303	T	C	361141	1.6793e+00
rs10009306	C	T	361141	-5.4251e-01
rs10009318	G	A	361141	-9.5790e-01
rs1000933	G	A	361141	3.6629e-01
rs10009336	T	C	361141	1.8389e-01
rs10009342	C	T	361141	1.4719e+00
rs10009351	A	G	361141	3.0586e-02
rs10009368	T	C	361141	5.7433e-01
rs10009376	C	T	361141	1.8344e+00
rs1000938	G	A	361141	-1.4635e+00
rs10009384	T	C	361141	6.2575e-01
rs1000939	T	C	361141	-1.4629e+00
rs10009391	T	C	361141	-1.2368e+00
rs10009393	G	A	361141	-6.4587e-01
rs1000940	G	A	361141	9.4610e-01
rs10009406	C	T	361141	-9.8007e-01
rs10009409	T	C	361141	-9.0872e-01
rs10009423	G	A	361141	1.6099e-01
rs10009431	A	G	361141	-2.2943e-01
rs10009435	A	G	361141	1.9539e+00
rs10009448	G	A	361141	-1.0835e-01
rs10009454	T	G	361141	-4.6838e-01
rs10009455	G	A	361141	-5.2564e-01
rs10009456	G	T	361141	-1.8414e-01
rs1000946	A	G	361141	-1.6607e+00
rs10009464	C	T	361141	1.0911e+00
rs1000947	C	T	361141	-6.1938e-02
rs10009490	G	A	361141	4.5490e-01
rs1000950	C	A	361141	-8.7685e-01
rs10009504	G	A	361141	-2.7968e+00
rs1000951	A	G	361141	6.2518e-01
rs10009520	C	T	361141	2.4069e-01
rs10009522	C	T	361141	5.6790e-01
rs1000953	G	A	361141	3.1166e-02
rs10009533	G	A	361141	1.6572e+00
rs10009541	T	C	361141	-4.7087e-01
rs10009557	A	G	361141	1.2383e+00
rs10009558	C	T	361141	6.2586e-01
rs10009566	C	T	361141	-1.5525e-01
rs10009607	G	T	361141	2.1992e-02
rs10009611	A	C	361141	-2.9232e+00
rs10009617	A	G	361141	4.1315e-01
rs1000962	G	A	361141	-5.8734e-01
rs10009646	G	A	361141	4.2225e-02
rs10009652	T	C	361141	-1.6865e-01
rs10009653	A	G	361141	-2.6572e+00
rs10009657	A	G	361141	4.5393e-01
rs10009664	A	G	361141	8.7732e-01
rs10009683	A	G	361141	1.1453e+00
rs10009693	T	C	361141	-6.1663e-01
rs10009701	G	A	361141	-2.8349e-01
rs10009713	T	G	361141	-6.1753e-01
rs10009721	C	T	361141	-1.8195e+00
rs1000973	A	G	361141	-5.5135e-01
rs10009731	C	T	361141	-1.5788e-01
rs10009749	G	A	361141	-7.0527e-01
rs10009750	T	C	361141	-1.0420e+00
rs10009773	G	A	361141	7.1420e-01
rs10009777	C	T	361141	1.1697e+00
rs10009788	T	C	361141	1.4830e+00
rs10009789	A	C	361141	-2.5552e-01
rs10009793	A	G	361141	2.8303e-01
rs10009812	A	C	361141	-1.9447e-01
rs10009816	T	C	361141	5.0843e-02
rs10009833	T	C	361141	-5.3106e-01
rs10009841	G	A	361141	-2.7100e-01
rs10009842	T	C	361141	5.7667e-01
rs10009859	A	G	361141	5.6460e-01
rs10009866	A	C	361141	-3.4114e-01
rs1000987	T	G	361141	-4.8017e-01
rs10009885	T	C	361141	-1.1759e+00
rs10009888	G	A	361141	-5.2875e-01
rs1000989	C	T	361141	-6.0474e-01
rs10009898	C	T	361141	-4.5886e-01
rs10009905	C	T	361141	-1.0905e+00
rs10009930	T	C	361141	-5.0812e-01
rs10009931	A	G	361141	-2.8665e-01
rs10009933	T	G	361141	2.6993e-01
rs10009937	T	C	361141	-1.0973e+00
rs10009967	G	A	361141	-9.7575e-01
rs1000997	A	G	361141	-2.3207e-01
rs10009978	T	C	361141	2.9757e-02
rs10009979	C	T	361141	-1.0729e+00
rs10009994	C	T	361141	-7.6393e-01
rs10010011	C	A	361141	2.1843e+00
rs10010020	C	T	361141	-4.5074e-01
rs1001004	G	A	361141	-1.0765e+00
rs10010059	A	G	361141	5.0252e-01
rs10010064	T	G	361141	3.3942e-01
rs10010069	T	C	361141	-4.7452e-01
rs10010085	C	T	361141	1.3179e+00
rs10010106	G	A	361141	3.4163e-01
rs1001011	T	C	361141	-4.4304e-01
rs10010112	C	T	361141	9.6149e-01
rs10010115	C	T	361141	-8.0399e-01
rs10010117	G	A	361141	1.2778e+00
rs10010129	C	T	361141	-5.3014e-01
rs10010146	G	A	361141	3.5073e-01
rs10010155	A	G	361141	7.0281e-01
rs10010161	G	A	361141	4.7773e-01
rs10010167	T	C	361141	4.8608e-02
rs10010169	A	G	361141	1.0020e+00
rs10010171	G	T	361141	-7.3635e-01
rs10010177	C	T	361141	-1.0131e+00
rs10010189	T	C	361141	-6.5899e-01
rs1001019	A	C	361141	2.1732e+00
rs10010200	A	G	361141	-5.2012e-01
rs10010214	T	C	361141	5.6557e-02
rs10010217	C	T	361141	-1.1797e+00
rs10010218	G	A	361141	-7.1017e-02
rs1001022	C	T	361141	5.1551e-02
rs10010220	G	A	361141	7.5980e-01
rs10010225	C	A	361141	1.1893e+00
rs10010236	A	G	361141	-4.2467e-01
rs10010237	G	A	361141	8.8051e-02
rs10010238	A	G	361141	6.8109e-01
rs10010250	G	A	361141	-1.1847e-01
rs10010272	G	A	361141	9.7452e-02
rs10010284	T	C	361141	-3.1025e-01
rs10010285	T	C	361141	7.0492e-02
rs10010297	A	G	361141	1.2768e-02
rs10010305	T	C	361141	3.0632e-01
rs10010325	A	C	361141	-1.3276e+00
rs1001034	A	G	361141	-1.4853e+00
rs10010346	C	T	361141	2.4086e-01
rs10010358	A	C	361141	-1.0162e+00
rs10010359	T	C	361141	7.1929e-01
rs10010369	C	T	361141	1.4688e+00
rs1001037	C	T	361141	2.9056e-01
rs10010379	G	A	361141	5.6961e-01
rs10010385	C	T	361141	-6.0021e-01
rs10010388	T	C	361141	-8.7653e-01
rs1001039	G	A	361141	-5.5789e-01
rs10010407	C	T	361141	-6.7127e-01
rs10010423	G	A	361141	5.0788e-01
rs1001044	A	C	361141	8.1189e-01
rs10010440	G	T	361141	6.4122e-01
rs10010448	A	G	361141	1.4661e+00
rs10010463	T	G	361141	-4.2637e-01
rs10010466	G	T	361141	-1.8063e+00
rs10010472	G	A	361141	-4.8325e-01
rs10010505	A	G	361141	-1.4881e+00
rs10010512	C	A	361141	3.1417e-01
rs10010528	C	T	361141	1.0161e+00
rs10010535	C	A	361141	-5.4354e-01
rs10010565	A	C	361141	-3.7849e-01
rs10010568	C	T	361141	-1.3068e+00
rs10010572	T	G	361141	-2.6446e-01
rs10010573	A	G	361141	-1.2734e+00
rs10010575	A	G	361141	6.6698e-01
rs10010585	G	A	361141	-1.8812e+00
rs1001060	C	T	361141	-2.3394e+00
rs10010602	G	A	361141	6.6596e-01
rs1001061	A	C	361141	1.2321e-01
rs10010614	C	T	361141	1.3809e+00
rs10010616	C	A	361141	-1.0709e+00
rs10010621	A	G	361141	-5.6817e-01
rs10010623	G	A	361141	-2.4643e+00
rs10010638	A	C	361141	-1.7819e+00
rs1001064	T	G	361141	7.3148e-01
rs10010642	T	C	361141	1.4913e+00
rs10010645	C	A	361141	8.3826e-01
rs1001065	C	T	361141	1.2195e+00
rs10010699	A	C	361141	-4.6880e-01
rs10010723	A	G	361141	-1.3838e+00
rs10010725	G	A	361141	-6.4410e-01
rs1001073	G	A	361141	-1.5051e+00
rs10010739	T	C	361141	-7.8738e-01
rs10010758	C	T	361141	-7.3877e-02
rs10010766	T	C	361141	-1.9917e-01
rs10010785	G	A	361141	-8.2069e-03
rs10010791	C	T	361141	1.5264e-01
rs10010798	C	T	361141	-9.8782e-01
rs10010816	A	G	361141	1.9803e-01
rs10010855	G	A	361141	8.3082e-01
rs10010856	C	T	361141	5.4285e-01
rs10010871	T	C	361141	-1.3269e+00
rs1001092	T	C	361141	-4.0141e-01
rs10010922	C	T	361141	6.5502e-01
rs10010948	C	T	361141	-1.0636e+00
rs10010950	C	T	361141	-5.4240e-01
rs10010958	T	C	361141	-1.1582e+00
rs10010963	T	C	361141	-1.3998e+00
rs1001098	T	C	361141	-1.1229e+00
rs1001099	A	G	361141	3.8239e-01
rs10010994	A	C	361141	-6.1326e-01
rs10011003	T	C	361141	-2.7700e+00
rs10011007	C	A	361141	2.7866e+00
rs10011008	C	T	361141	-1.9763e+00
rs1001102	T	C	361141	-8.9538e-02
rs10011030	C	T	361141	-4.9626e-01
rs10011041	A	G	361141	-1.0742e-01
rs10011042	A	G	361141	-8.0868e-01
rs10011045	T	C	361141	-1.2831e+00
rs10011065	G	A	361141	4.1696e-01
rs1001108	G	A	361141	3.2268e-01
rs10011091	C	T	361141	1.9458e+00
rs1001110	T	C	361141	-1.1800e+00
rs10011107	G	A	361141	-5.0589e-01
rs10011108	C	A	361141	6.4140e-01
rs10011112	A	G	361141	8.3136e-01
rs10011117	A	C	361141	-5.6117e-01
rs1001112	T	C	361141	5.4190e-01
rs10011134	T	C	361141	-4.7371e-01
rs1001114	G	A	361141	8.7247e-01
rs10011147	G	A	361141	1.1934e+00
rs1001117	A	G	361141	-2.7775e-01
rs10011172	T	C	361141	2.6963e-01
rs10011173	A	G	361141	-1.9749e-01
rs10011174	A	G	361141	-1.2537e+00
rs1001118	G	A	361141	1.4234e+00
rs10011187	G	T	361141	6.8301e-01
rs1001120	A	G	361141	-3.6674e-01
rs10011202	G	A	361141	-1.9894e+00
rs10011210	C	A	361141	-2.1127e-01
rs1001122	T	C	361141	8.3383e-01
rs1001124	T	C	361141	2.3264e+00
rs10011243	G	A	361141	1.3600e+00
rs10011252	G	A	361141	-5.4349e-01
rs10011263	A	G	361141	4.1401e-01
rs1001127	C	A	361141	1.5309e+00
rs10011270	G	A	361141	8.2389e-01
rs10011275	C	T	361141	-2.4681e-01
rs10011287	A	G	361141	-1.9077e+00
rs10011293	T	C	361141	2.8719e-01
rs10011303	T	G	361141	1.4457e+00
rs1001131	G	A	361141	2.1767e+00
rs10011322	A	G	361141	-8.7800e-01
rs10011342	G	A	361141	3.7349e-01
rs10011351	G	A	361141	-8.3293e-01
rs1001136	A	G	361141	5.6551e-01
rs10011402	T	G	361141	-3.4099e-01
rs1001143	C	T	361141	-6.2536e-01
rs1001145	C	T	361141	-3.1592e-01
rs10011452	T	C	361141	8.3874e-01
rs1001148	T	C	361141	1.6662e+00
rs10011498	T	C	361141	-1.3868e+00
rs10011501	T	C	361141	-5.1285e-01
rs10011515	A	G	361141	-8.7262e-01
rs10011540	G	T	361141	-1.6559e+00
rs10011543	G	A	361141	-1.4238e+00
rs10011546	T	C	361141	-1.4621e+00
rs10011549	T	C	361141	6.5263e-02
rs1001155	A	G	361141	-1.0321e+00
rs10011562	A	G	361141	-3.9507e-02
rs10011584	G	T	361141	4.1045e-01
rs1001160	C	A	361141	-3.9194e-01
rs10011609	C	T	361141	6.1858e-01
rs1001161	A	G	361141	-6.0254e-01
rs1001162	C	A	361141	-2.2141e+00
rs10011621	C	A	361141	2.2648e+00
rs10011630	T	C	361141	1.4872e-01
rs10011664	T	C	361141	4.2271e-01
rs10011670	G	A	361141	7.6048e-01
rs10011680	T	G	361141	-1.9529e-02
rs10011687	G	A	361141	-1.2084e+00
rs10011697	G	A	361141	1.1478e+00
rs10011706	C	A	361141	-1.2510e+00
rs10011710	C	T	361141	-8.8701e-02
rs10011727	T	C	361141	-7.8924e-01
rs10011730	C	T	361141	-6.8656e-02
rs10011738	C	T	361141	-3.4876e-01
rs1001174	A	C	361141	1.5404e-01
rs10011752	T	G	361141	9.1752e-01
rs10011755	T	C	361141	4.4681e-01
rs10011757	C	T	361141	-1.3903e+00
rs10011758	C	T	361141	1.2473e-01
rs10011769	G	T	361141	-1.0279e+00
rs10011782	G	A	361141	2.0898e-01
rs1001179	T	C	361141	9.3456e-01
rs10011790	G	A	361141	-3.3013e-01
rs10011792	T	G	361141	2.2205e+00
rs10011796	C	T	361141	8.0834e-01
rs10011799	G	A	361141	-6.5544e-01
rs10011802	A	G	361141	6.1532e-01
rs10011807	A	G	361141	-1.0724e+00
rs10011808	C	T	361141	-1.3515e+00
rs10011809	C	A	361141	4.0501e-01
rs10011828	G	A	361141	-7.1503e-01
rs10011837	T	C	361141	7.2316e-01
rs10011838	A	G	361141	-1.7747e+00
rs10011842	A	G	361141	-2.2754e-01
rs10011846	G	T	361141	1.1190e+00
rs10011855	G	A	361141	9.0436e-01
rs10011864	G	A	361141	3.9286e-01
rs10011869	G	A	361141	-1.2782e+00
rs1001190	C	T	361141	-1.7091e-01
rs10011914	A	G	361141	-1.3170e-01
rs10011926	T	C	361141	4.5313e-01
rs1001193	G	A	361141	-5.1541e-01
rs10011930	T	C	361141	-2.6147e-01
rs10011933	T	C	361141	-1.3916e+00
rs10011955	G	A	361141	-1.5779e+00
rs10011961	C	T	361141	-6.1669e-01
rs10011962	A	G	361141	1.4528e-02
rs10011982	G	A	361141	-4.9609e-01
rs1001199	T	G	361141	1.2337e-01
rs10011990	T	C	361141	-6.3664e-01
rs10011995	C	T	361141	3.0088e+00
rs10011996	A	C	361141	1.2983e+00
rs10011999	A	G	361141	7.3681e-01
rs1001201	G	T	361141	5.8295e-01
rs10012034	T	C	361141	-1.0329e+00
rs10012046	C	T	361141	1.0731e+00
rs10012055	C	A	361141	9.6976e-01
rs1001206	T	C	361141	-7.1137e-01
rs10012073	A	G	361141	-3.8202e-01
rs10012074	G	A	361141	3.6376e-01
rs10012076	T	C	361141	-7.7342e-01
rs1001208	C	T	361141	5.3570e-01
rs10012087	C	T	361141	-4.9169e-01
rs10012090	G	A	361141	-5.6349e-01
rs10012096	T	C	361141	4.8163e-01
rs10012098	A	G	361141	-9.5434e-01
rs1001210	C	T	361141	1.3011e+00
rs10012103	G	A	361141	-9.6136e-01
rs10012108	T	C	361141	9.1241e-01
rs10012110	T	C	361141	-5.4300e-02
rs10012112	G	A	361141	-1.0994e+00
rs10012121	G	A	361141	-4.9745e-01
rs10012124	G	A	361141	5.4211e-03
rs10012127	A	G	361141	3.2839e-01
rs1001213	A	G	361141	7.2679e-02
rs10012134	A	G	361141	-8.2802e-01
rs10012150	C	T	361141	-1.4095e+00
rs10012159	G	A	361141	-5.2252e-01
rs1001216	G	A	361141	2.0536e-01
rs10012165	C	T	361141	-9.8813e-01
rs10012193	A	C	361141	8.7131e-01
rs1001220	T	C	361141	8.5471e-01
rs10012204	G	A	361141	2.4658e-01
rs10012227	A	G	361141	-1.1746e+00
rs10012242	G	A	361141	5.8403e-01
rs10012250	G	A	361141	3.3776e-01
rs10012253	T	C	361141	-1.4183e+00
rs10012274	T	C	361141	1.0025e+00
rs10012289	T	C	361141	1.8776e+00
rs10012307	C	T	361141	9.5482e-01
rs10012310	C	T	361141	3.7396e-01
rs10012313	A	G	361141	8.9360e-02
rs10012324	G	A	361141	1.2865e+00
rs10012329	C	T	361141	-8.6730e-01
rs10012334	G	A	361141	-5.0277e-01
rs10012347	C	T	361141	4.7852e-01
rs1001235	T	C	361141	5.5446e-01
rs10012360	A	C	361141	1.2653e+00
rs10012363	C	A	361141	-1.0359e+00
rs10012367	A	G	361141	-4.8036e-01
rs10012379	G	A	361141	4.7622e-01
rs1001238	C	T	361141	-7.6666e-01
rs10012403	A	C	361141	-1.3350e+00
rs10012409	C	T	361141	6.5481e-01
rs10012438	G	A	361141	-1.3317e+00
rs10012449	A	C	361141	6.8814e-01
rs10012464	G	A	361141	-1.2502e+00
rs10012470	C	T	361141	-3.6142e-01
rs10012483	G	A	361141	-6.6536e-01
rs10012488	T	C	361141	3.4543e-01
rs10012505	C	T	361141	-2.0611e-01
rs10012506	C	T	361141	2.7739e-01
rs10012508	T	C	361141	1.6840e-01
rs10012511	G	A	361141	1.2144e+00
rs10012537	T	G	361141	-1.2153e+00
rs10012553	C	T	361141	-8.5922e-01
rs10012562	A	C	361141	-4.7676e-01
rs10012571	T	C	361141	-8.0578e-01
rs10012577	C	T	361141	-1.1778e+00
rs10012590	G	A	361141	1.1859e-01
rs10012593	A	G	361141	1.1178e+00
rs10012612	T	C	361141	-5.9195e-01
rs1001262	G	A	361141	1.2016e+00
rs10012631	C	T	361141	-7.2469e-01
rs10012634	T	G	361141	-4.6498e-01
rs10012640	T	C	361141	-1.0062e+00
rs10012645	G	A	361141	2.9832e-01
rs10012647	T	C	361141	-8.8191e-01
rs10012658	C	A	361141	7.6123e-01
rs10012661	C	T	361141	1.5759e+00
rs10012684	C	A	361141	-3.5156e-01
rs10012710	T	C	361141	-4.9134e-01
rs10012721	T	G	361141	3.9626e-01
rs10012732	C	T	361141	-9.8440e-02
rs10012738	C	A	361141	5.8034e-01
rs10012779	T	C	361141	-1.0255e+00
rs10012792	A	G	361141	9.0403e-01
rs10012794	A	C	361141	-1.2704e+00
rs10012798	T	C	361141	9.9069e-01
rs10012811	T	C	361141	-2.8835e-01
rs10012829	C	T	361141	9.6121e-01
rs10012845	G	A	361141	-2.2164e+00
rs10012861	G	A	361141	4.7193e-01
rs10012870	G	A	361141	8.0464e-01
rs10012874	C	T	361141	-1.9301e+00
rs10012882	C	T	361141	5.6764e-01
rs10012883	G	A	361141	-2.4906e-02
rs10012888	T	C	361141	-1.8024e+00
rs1001289	T	C	361141	3.7485e-01
rs1001290	C	T	361141	-2.2213e-01
rs10012902	T	C	361141	1.4669e+00
rs10012910	A	C	361141	-5.1470e-01
rs10012933	A	G	361141	1.8031e+00
rs10012938	T	C	361141	2.2306e+00
rs1001294	T	C	361141	7.7002e-01
rs10012945	C	T	361141	-6.4151e-01
rs10012946	C	T	361141	1.1147e+00
rs10012950	A	G	361141	-2.8822e-01
rs10012953	G	A	361141	-3.1094e-01
rs10012959	C	T	361141	8.8171e-01
rs1001296	C	A	361141	6.4059e-01
rs10012963	G	T	361141	1.3809e+00
rs10012972	C	T	361141	-1.3633e+00
rs1001298	G	A	361141	1.9166e+00
rs10012987	G	A	361141	3.1414e+00
rs10013007	A	C	361141	-4.3361e-02
rs1001301	G	A	361141	2.9826e-01
rs10013019	C	T	361141	5.0515e-01
rs10013026	T	C	361141	6.3672e-01
rs10013035	G	A	361141	-8.5293e-01
rs1001304	C	T	361141	-2.6393e-01
rs10013040	A	C	361141	-1.0710e+00
rs10013059	G	A	361141	-4.9719e-01
rs10013075	A	C	361141	8.1793e-01
rs10013079	G	A	361141	-4.4974e-01
rs10013096	G	A	361141	1.7605e+00
rs1001310	G	A	361141	8.4530e-01
rs10013103	A	C	361141	6.9359e-01
rs10013106	G	A	361141	1.7697e+00
rs10013111	G	A	361141	1.4650e+00
rs10013114	G	A	361141	-2.3976e-01
rs10013152	T	G	361141	8.3961e-01
rs10013159	G	A	361141	3.0760e-01
rs10013163	C	T	361141	1.9869e-01
rs10013166	A	G	361141	-2.0741e+00
rs10013192	G	A	361141	1.9703e-01
rs10013211	G	T	361141	-3.8394e-01
rs10013214	C	T	361141	-1.1473e+00
rs10013218	C	T	361141	-5.7567e-01
rs10013228	G	A	361141	1.1745e+00
rs10013239	C	A	361141	1.3247e+00
rs10013252	T	C	361141	1.1408e+00
rs10013266	C	T	361141	-1.1263e+00
rs10013268	G	A	361141	7.4568e-01
rs10013273	C	T	361141	2.2932e+00
rs10013274	C	T	361141	1.5432e+00
rs10013280	T	C	361141	-6.3875e-01
rs10013291	C	T	361141	-1.4888e+00
rs10013305	A	G	361141	-4.6902e-01
rs10013329	C	T	361141	3.2018e-01
rs1001333	T	C	361141	1.5727e+00
rs10013334	T	G	361141	3.7992e-01
rs10013345	A	G	361141	8.5107e-01
rs1001338	G	T	361141	1.1746e+00
rs10013386	G	T	361141	1.2428e+00
rs10013395	C	T	361141	-2.8938e-01
rs10013406	C	T	361141	-1.2567e+00
rs10013410	A	G	361141	-6.0933e-02
rs10013416	C	T	361141	-5.8546e-01
rs10013417	G	A	361141	-1.9297e+00
rs10013424	G	A	361141	5.9854e-01
rs10013441	C	T	361141	6.0975e-01
rs1001347	C	T	361141	-6.7569e-01
rs1001348	C	A	361141	1.2646e+00
rs10013481	C	T	361141	-1.0352e+00
rs10013491	G	A	361141	-1.2102e+00
rs10013495	T	C	361141	-1.0222e+00
rs10013514	A	G	361141	4.3225e-01
rs10013515	A	G	361141	-1.2073e+00
rs1001352	T	C	361141	2.6078e-01
rs10013535	T	C	361141	-2.1583e-01
rs10013536	G	A	361141	1.2894e+00
rs10013542	T	C	361141	1.3444e+00
rs10013543	A	C	361141	1.6266e+00
rs10013547	A	G	361141	-7.4869e-01
rs10013569	A	G	361141	-3.9017e-01
rs10013571	A	G	361141	-8.6159e-01
rs10013576	T	G	361141	4.3508e-01
rs10013583	A	G	361141	7.7435e-01
rs10013587	A	G	361141	-8.5981e-01
rs10013604	A	C	361141	3.5797e-02
rs1001362	C	T	361141	-3.6509e-01
rs10013653	A	C	361141	-1.1407e+00
rs10013659	G	A	361141	1.3757e-01
rs10013676	G	A	361141	-8.9877e-01
rs10013712	G	T	361141	-3.9516e-01
rs10013727	A	G	361141	-4.6582e-01
rs1001373	A	G	361141	9.2207e-01
rs10013737	G	A	361141	1.2729e+00
rs10013743	G	A	361141	2.6729e-01
rs10013749	C	T	361141	1.8339e+00
rs10013756	A	G	361141	-4.9576e-01
rs10013766	G	A	361141	4.8375e-01
rs10013769	G	A	361141	7.5443e-01
rs10013776	C	T	361141	2.5766e-01
rs10013781	A	G	361141	2.0498e-01
rs10013782	A	G	361141	2.7450e-01
rs10013783	A	G	361141	-3.4349e-02
rs10013794	C	T	361141	-8.9394e-01
rs10013797	A	G	361141	1.4832e+00
rs10013817	G	A	361141	7.7413e-01
rs10013819	A	G	361141	1.1527e+00
rs10013829	T	C	361141	-1.7117e-01
rs1001384	A	G	361141	-1.2189e-01
rs10013845	C	T	361141	-3.2930e-01
rs10013860	C	T	361141	1.0898e+00
rs1001388	T	C	361141	-4.1436e-01
rs1001389	A	C	361141	-5.8671e-01
rs10013905	C	T	361141	5.9018e-01
rs1001392	A	G	361141	5.3223e-01
rs10013922	G	T	361141	-2.1533e+00
rs10013957	C	T	361141	-1.8864e-01
rs10013963	A	G	361141	5.8238e-01
rs10013972	A	G	361141	9.1851e-01
rs10013975	C	T	361141	9.9793e-01
rs1001400	G	A	361141	1.7517e+00
rs10014001	C	T	361141	9.4921e-02
rs10014002	A	C	361141	-2.1505e-01
rs10014016	A	G	361141	-1.7625e+00
rs10014018	G	A	361141	-5.7708e-01
rs10014020	T	G	361141	2.6439e-01
rs10014039	G	T	361141	-2.5793e-01
rs10014067	A	G	361141	-5.3757e-03
rs10014070	G	A	361141	-1.9621e-01
rs10014071	A	G	361141	-2.1491e-01
rs10014076	G	A	361141	-1.4256e+00
rs1001408	C	T	361141	-1.0452e+00
rs1001409	G	A	361141	3.2955e-01
rs1001411	A	G	361141	-6.6697e-01
rs10014124	A	G	361141	-1.2910e+00
rs1001413	C	T	361141	1.4481e+00
rs10014141	T	G	361141	-4.6915e-01
rs10014144	A	G	361141	9.5272e-01
rs10014145	G	A	361141	4.4962e-01
rs10014147	G	A	361141	1.1178e+00
rs1001415	T	C	361141	2.5242e+00
rs10014161	C	T	361141	5.8332e-01
rs10014172	G	A	361141	1.2859e+00
rs10014174	A	G	361141	6.4226e-01
rs10014189	G	T	361141	-1.3926e+00
rs10014190	A	G	361141	1.0666e+00
rs1001420	A	G	361141	-1.4442e+00
rs10014208	C	T	361141	-4.3983e-01
rs1001421	T	C	361141	-1.0586e-01
rs10014210	C	T	361141	-8.1154e-01
rs10014226	A	G	361141	1.2698e+00
rs10014227	A	G	361141	1.3940e-01
rs10014233	C	T	361141	-7.5087e-01
rs10014243	T	C	361141	1.0788e+00
rs10014245	A	G	361141	-2.1832e+00
rs10014254	T	C	361141	8.9871e-01
rs10014264	G	A	361141	-2.3373e+00
rs10014272	C	T	361141	6.5821e-01
rs10014274	A	G	361141	-3.2927e-01
rs10014281	C	A	361141	7.6510e-01
rs10014283	G	A	361141	3.7733e-01
rs10014285	A	G	361141	-1.2569e+00
rs10014286	C	T	361141	-1.3270e+00
rs10014296	G	A	361141	1.0785e+00
rs1001431	T	C	361141	-1.3866e+00
rs10014321	A	G	361141	5.7323e-01
rs10014328	T	C	361141	-5.1885e-01
rs10014337	G	A	361141	8.4862e-01
rs10014338	A	C	361141	-3.4421e-01
rs1001434	T	C	361141	-1.4015e-01
rs10014373	C	T	361141	5.3378e-02
rs10014388	A	G	361141	2.1518e-01
rs10014397	G	A	361141	1.0864e+00
rs1001440	G	A	361141	-6.6975e-01
rs1001441	A	G	361141	-5.9801e-01
rs10014421	T	C	361141	7.8058e-01
rs10014422	T	C	361141	-6.6226e-01
rs10014431	G	A	361141	-6.7179e-01
rs10014445	T	C	361141	6.6628e-01
rs10014446	G	T	361141	-5.1814e-01
rs10014447	T	G	361141	-2.2130e+00
rs10014448	A	G	361141	2.9350e-01
rs1001445	A	C	361141	7.3787e-01
rs10014469	G	A	361141	-4.6741e-01
rs10014481	G	A	361141	-4.1203e-01
rs10014485	G	A	361141	8.0408e-01
rs10014487	G	A	361141	-4.6678e-01
rs10014500	A	G	361141	-1.9775e+00
rs10014502	G	A	361141	-1.1465e+00
rs10014507	T	C	361141	7.3301e-01
rs1001451	G	A	361141	2.6675e-01
rs10014510	A	G	361141	6.4447e-02
rs10014526	T	C	361141	-1.0223e+00
rs1001453	A	G	361141	1.1446e+00
rs10014530	G	T	361141	3.1744e-01
rs10014556	G	A	361141	3.5491e-01
rs10014567	T	C	361141	1.4100e+00
rs10014575	T	G	361141	-1.8232e+00
rs10014581	A	G	361141	9.8375e-01
rs1001460	A	G	361141	-5.7687e-02
rs10014603	C	T	361141	9.3294e-01
rs10014607	T	C	361141	6.5463e-01
rs10014617	A	G	361141	-3.3350e-01
rs10014623	A	G	361141	1.5825e+00
rs1001464	A	G	361141	-4.1990e-01
rs1001465	C	T	361141	8.5127e-01
rs10014657	G	T	361141	-7.2480e-01
rs10014673	G	A	361141	5.7696e-01
rs10014681	T	C	361141	1.0901e-01
rs10014689	T	C	361141	9.1527e-01
rs1001471	A	G	361141	8.9219e-01
rs10014736	T	C	361141	1.2852e+00
rs10014739	A	C	361141	2.3735e+00
rs10014744	T	C	361141	1.6633e+00
rs1001476	T	C	361141	-1.0146e+00
rs10014763	C	T	361141	-1.3758e+00
rs10014791	G	A	361141	6.5346e-02
rs10014802	C	T	361141	3.6918e-01
rs10014813	T	C	361141	1.2612e+00
rs10014828	T	C	361141	-3.0739e-02
rs1001483	A	G	361141	3.7708e-01
rs10014837	A	G	361141	-5.3630e-01
rs1001484	G	A	361141	3.8132e-01
rs1001486	A	G	361141	1.5029e+00
rs10014865	A	G	361141	-9.9705e-01
rs1001487	C	T	361141	1.0316e+00
rs10014892	G	A	361141	2.2768e-01
rs10014900	G	T	361141	-4.6792e-01
rs10014906	T	C	361141	2.9437e-01
rs10014930	C	T	361141	-3.5503e-01
rs10014946	A	G	361141	1.2398e+00
rs1001495	C	T	361141	8.2261e-01
rs10014950	T	C	361141	-6.1483e-01
rs10014954	C	T	361141	5.2744e-01
rs10014961	G	A	361141	9.5392e-01
rs1001497	T	C	361141	-6.1397e-01
rs10014970	A	G	361141	6.8149e-01
rs10014971	T	C	361141	-3.1285e+00
rs1001498	C	T	361141	-5.0283e-01
rs10014995	A	C	361141	-1.4787e+00
rs10015016	G	A	361141	-3.2193e-02
rs10015020	A	G	361141	-1.0499e+00
rs1001504	A	C	361141	1.5630e-01
rs10015045	C	T	361141	-4.7359e-02
rs10015056	G	A	361141	-3.9510e-01
rs10015061	C	T	361141	1.7374e+00
rs10015062	A	G	361141	2.3640e-01
rs10015110	T	C	361141	3.0903e-01
rs10015119	G	A	361141	1.1778e+00
rs10015125	A	G	361141	7.7128e-01
rs10015135	C	T	361141	1.3640e+00
rs10015138	T	C	361141	-1.1727e+00
rs10015146	C	T	361141	1.6611e+00
rs1001516	A	G	361141	-2.4999e+00
rs10015163	C	T	361141	4.3938e-02
rs10015164	A	G	361141	-3.8546e-01
rs10015173	G	A	361141	3.3527e-01
rs10015175	G	A	361141	-4.2129e-01
rs1001518	T	C	361141	1.7257e+00
rs10015182	T	C	361141	7.2232e-02
rs10015186	A	G	361141	-6.1640e-01
rs10015198	T	C	361141	6.1337e-01
rs10015199	A	C	361141	1.4976e+00
rs10015200	A	G	361141	-1.6667e+00
rs10015214	C	T	361141	1.0367e+00
rs10015231	T	C	361141	-7.6947e-01
rs10015253	C	T	361141	-8.1068e-01
rs10015260	C	T	361141	-1.1450e+00
rs10015266	G	A	361141	1.5124e-01
rs1001527	C	T	361141	7.4488e-01
rs1001528	G	A	361141	1.5083e+00
rs10015284	G	A	361141	1.1708e+00
rs10015286	T	C	361141	1.2140e+00
rs10015289	C	A	361141	1.7396e-01
rs1001530	G	A	361141	1.8352e+00
rs10015300	C	T	361141	-3.2421e-01
rs10015310	A	G	361141	-5.8803e-01
rs10015316	C	T	361141	6.4050e-01
rs10015331	G	A	361141	-1.2959e+00
rs10015366	G	A	361141	-3.4750e-01
rs1001537	T	C	361141	8.2436e-01
rs10015378	C	T	361141	-1.4769e+00
rs1001538	C	T	361141	-2.4755e+00
rs10015387	C	T	361141	-3.4090e-01
rs10015406	A	G	361141	-6.2682e-01
rs10015408	C	T	361141	6.0559e-01
rs10015419	T	C	361141	1.7199e+00
rs10015434	C	T	361141	-4.2575e-02
rs10015446	G	A	361141	-1.5866e+00
rs1001546	G	A	361141	1.8668e+00
rs10015472	A	G	361141	1.3628e+00
rs1001549	T	G	361141	2.0394e-01
rs10015502	T	G	361141	3.0448e-01
rs10015508	C	T	361141	7.3987e-01
rs10015524	C	T	361141	-1.0641e-01
rs10015537	G	A	361141	8.8875e-01
rs10015547	A	G	361141	9.6042e-01
rs1001555	G	A	361141	-1.1587e+00
rs10015551	T	G	361141	1.5496e+00
rs10015561	C	A	361141	6.8944e-01
rs10015590	A	G	361141	8.4841e-01
rs10015594	A	G	361141	-6.1835e-02
rs10015595	T	C	361141	6.9805e-01
rs10015615	T	C	361141	-7.9002e-01
rs1001562	C	T	361141	-2.6459e+00
rs1001563	A	G	361141	-1.2869e+00
rs10015634	A	G	361141	4.5881e-02
rs10015645	G	A	361141	-8.1911e-01
rs1001567	T	G	361141	2.4540e-01
rs10015678	T	C	361141	-1.3234e+00
rs10015679	T	C	361141	3.2506e-01
rs10015689	A	G	361141	-2.5642e-01
rs10015715	T	C	361141	6.0679e-02
rs10015717	C	T	361141	-2.1713e+00
rs10015722	A	G	361141	-1.4255e+00
rs10015727	C	T	361141	1.3974e-01
rs10015736	C	T	361141	-5.8370e-01
rs10015739	G	A	361141	-7.8760e-03
rs1001574	C	T	361141	-6.6682e-01
rs10015765	G	A	361141	-1.2717e+00
rs1001578	A	G	361141	3.1279e-01
rs10015784	A	G	361141	3.8317e-01
rs10015804	G	T	361141	1.1107e+00
rs1001581	T	C	361141	-4.6826e-01
rs10015829	A	G	361141	-7.2321e-01
rs1001583	G	A	361141	-6.5562e-01
rs10015836	A	C	361141	-5.0327e-01
rs10015837	C	T	361141	3.3422e-01
rs10015843	G	A	361141	-7.6198e-01
rs1001586	T	G	361141	-1.8339e-01
rs10015865	T	C	361141	1.6194e+00
rs1001587	T	C	361141	-1.3717e-01
rs10015872	A	G	361141	-6.5459e-01
rs10015873	T	C	361141	7.3693e-01
rs10015883	G	A	361141	-7.2432e-01
rs10015890	T	G	361141	-1.3936e+00
rs10015901	A	C	361141	1.4837e+00
rs10015906	A	C	361141	-9.3014e-01
rs10015908	T	C	361141	1.0758e-01
rs10015914	C	T	361141	1.4568e-01
rs10015924	C	T	361141	9.5329e-02
rs10015926	A	G	361141	-1.4264e+00
rs10015937	C	T	361141	-1.6345e-01
rs1001594	C	T	361141	8.1297e-01
rs1001595	G	A	361141	1.3642e+00
rs10015958	C	T	361141	9.7024e-01
rs10015979	G	A	361141	1.3764e+00
rs10015990	G	T	361141	-1.2650e+00
rs10015996	G	A	361141	-3.0634e-01
rs10016	A	G	361141	-7.9706e-01
rs10016003	G	A	361141	1.1104e+00
rs10016021	A	G	361141	1.1200e+00
rs10016022	G	A	361141	1.9794e-01
rs10016030	T	C	361141	1.1830e+00
rs10016031	T	C	361141	-8.6790e-02
rs10016049	C	T	361141	3.8425e-01
rs1001605	A	G	361141	4.4568e-01
rs10016050	C	T	361141	-7.2537e-01
rs10016053	A	G	361141	1.7418e+00
rs1001606	A	G	361141	-8.9936e-01
rs10016073	G	T	361141	1.9181e+00
rs10016075	T	G	361141	-1.7644e+00
rs10016081	T	C	361141	-1.0021e+00
rs10016086	G	A	361141	1.6625e+00
rs1001609	A	G	361141	-9.4441e-01
rs10016091	G	A	361141	5.6860e-01
rs10016117	A	G	361141	1.3575e+00
rs10016121	A	G	361141	4.8175e-01
rs10016137	A	G	361141	3.1773e-01
rs10016164	A	G	361141	-1.4210e-01
rs10016220	C	T	361141	6.2006e-01
rs10016221	A	C	361141	-7.8614e-01
rs10016223	A	G	361141	-4.9096e-01
rs10016252	A	G	361141	1.5361e+00
rs10016256	T	C	361141	9.3527e-01
rs10016262	C	T	361141	3.9906e-01
rs1001628	G	T	361141	1.7108e-02
rs10016298	C	T	361141	3.7722e-02
rs10016307	G	A	361141	-6.2068e-01
rs10016319	A	G	361141	-1.1396e+00
rs1001635	G	A	361141	-6.9050e-01
rs10016365	A	C	361141	-1.0933e+00
rs10016381	G	A	361141	-6.2153e-03
rs1001640	C	T	361141	2.3047e-01
rs10016411	C	T	361141	5.8434e-01
rs1001644	A	G	361141	4.3286e-01
rs10016451	A	G	361141	5.6525e-01
rs1001646	A	G	361141	-2.4721e-01
rs1001647	G	A	361141	-2.1892e+00
rs10016479	A	G	361141	-6.6806e-02
rs10016483	T	G	361141	8.0909e-01
rs10016485	C	T	361141	1.8328e+00
rs10016497	G	A	361141	-1.2414e+00
rs10016498	A	G	361141	1.2210e+00
rs10016511	C	T	361141	-4.4687e-01
rs1001652	C	T	361141	1.2934e+00
rs1001653	T	C	361141	1.3125e+00
rs10016530	C	A	361141	2.7529e-01
rs10016533	C	T	361141	6.7131e-02
rs10016562	G	T	361141	-7.1473e-01
rs10016565	A	G	361141	9.0734e-01
rs10016578	T	C	361141	-7.6986e-01
rs10016586	T	C	361141	3.9381e-01
rs10016594	C	A	361141	-8.8838e-02
rs10016601	C	T	361141	9.4730e-01
rs1001661	G	A	361141	-2.6410e-02
rs10016623	C	T	361141	1.0046e-01
rs10016635	G	A	361141	1.6481e+00
rs10016647	G	T	361141	-3.1980e-01
rs10016652	T	C	361141	-9.1495e-01
rs10016656	T	C	361141	3.9631e-01
rs10016658	A	G	361141	2.8225e-01
rs10016666	T	C	361141	-6.6125e-01
rs10016671	T	C	361141	-4.8275e-01
rs10016685	C	T	361141	3.2370e-01
rs1001669	G	T	361141	1.5178e+00
rs10016690	T	C	361141	-1.5667e-01
rs10016694	C	T	361141	-1.2690e+00
rs10016697	A	G	361141	-6.8418e-01
rs10016699	T	C	361141	4.8105e-01
rs10016702	G	A	361141	2.9180e-01
rs10016704	A	G	361141	-5.3075e-01
rs10016718	A	G	361141	-1.1716e-01
rs10016725	A	G	361141	1.3458e-01
rs10016726	A	G	361141	7.5965e-01
rs10016729	G	A	361141	-7.0930e-01
rs10016747	T	C	361141	4.5227e-01
rs1001675	A	G	361141	1.7561e+00
rs10016761	A	G	361141	-9.6093e-02
rs10016775	A	G	361141	-1.4497e+00
rs10016776	C	T	361141	-4.0344e-01
rs10016788	A	G	361141	2.4981e-01
rs1001680	G	A	361141	-6.4812e-03
rs10016814	G	A	361141	4.5554e-01
rs10016819	A	G	361141	2.1030e+00
rs10016828	T	G	361141	1.5976e-01
rs1001683	T	C	361141	6.9573e-01
rs10016839	C	T	361141	-3.5944e-01
rs1001684	A	C	361141	4.4418e-01
rs10016857	G	A	361141	-5.0362e-01
rs10016862	C	T	361141	1.4785e-01
rs10016865	A	C	361141	-8.3968e-01
rs10016872	T	C	361141	3.6516e-01
rs10016884	C	T	361141	-1.8529e+00
rs10016888	A	G	361141	-2.2855e-01
rs1001689	T	G	361141	-2.1523e+00
rs10016894	A	G	361141	-1.8384e-01
rs10016927	T	G	361141	9.5199e-02
rs10016938	C	T	361141	-5.1989e-01
rs1001694	A	G	361141	-2.5144e-01
rs10016954	T	C	361141	-3.0670e+00
rs10016963	A	C	361141	6.0382e-01
rs10016970	T	C	361141	3.0953e-01
rs10016978	C	T	361141	-7.3832e-01
rs10016993	A	G	361141	6.2356e-01
rs10017009	C	T	361141	6.8380e-01
rs10017010	A	G	361141	-7.5469e-02
rs1001704	T	C	361141	6.2845e-01
rs10017041	C	T	361141	-4.3369e-01
rs10017048	C	T	361141	9.9754e-01
rs10017061	A	G	361141	4.8103e-01
rs10017065	A	G	361141	1.4053e+00
rs1001709	A	G	361141	5.7521e-01
rs10017096	A	G	361141	-1.3844e+00
rs10017098	T	C	361141	1.9724e+00
rs1001710	C	T	361141	-7.9642e-01
rs10017113	A	G	361141	-1.4488e+00
rs10017115	C	T	361141	9.3693e-02
rs10017117	T	C	361141	-1.0193e+00
rs10017127	G	T	361141	4.1661e-01
rs10017136	C	A	361141	-2.0136e+00
rs1001715	A	G	361141	-4.3822e-02
rs10017153	A	G	361141	5.2051e-01
rs10017165	A	G	361141	3.4886e-01
rs10017186	T	C	361141	3.8935e-01
rs10017188	G	A	361141	1.3866e+00
rs10017198	A	G	361141	5.1218e-01
rs10017203	C	A	361141	1.4368e+00
rs10017209	A	G	361141	-1.8051e+00
rs1001722	G	T	361141	2.1479e+00
rs10017233	C	T	361141	1.0983e+00
rs10017234	T	C	361141	-1.8485e+00
rs10017235	G	T	361141	2.5907e-01
rs10017238	C	T	361141	5.9598e-01
rs10017241	G	A	361141	-5.4100e-01
rs10017249	C	T	361141	-7.4777e-01
rs10017257	C	T	361141	3.9932e-01
rs10017262	G	T	361141	-2.4063e-01
rs10017276	C	T	361141	-1.8661e+00
rs1001728	A	G	361141	-7.5566e-01
rs10017284	G	A	361141	-1.4987e+00
rs1001729	T	C	361141	1.7083e-01
rs10017302	A	G	361141	2.0805e-01
rs10017308	C	T	361141	7.7055e-01
rs1001732	A	G	361141	1.3973e+00
rs10017324	C	A	361141	-5.4158e-01
rs10017330	A	G	361141	4.1662e-01
rs10017332	G	T	361141	1.7020e+00
rs10017353	A	G	361141	1.0361e+00
rs10017354	T	C	361141	-3.8803e-01
rs10017357	A	G	361141	1.0780e+00
rs1001737	A	G	361141	-2.1475e+00
rs10017373	T	G	361141	4.2551e-01
rs10017376	A	C	361141	5.4489e-01
rs10017388	C	A	361141	-1.0949e+00
rs10017390	A	G	361141	-1.2586e+00
rs10017409	A	G	361141	7.0929e-01
rs10017412	A	G	361141	-2.9597e-01
rs10017416	G	A	361141	-3.8495e-01
rs1001742	G	A	361141	1.7773e+00
rs10017429	G	A	361141	-1.3705e+00
rs10017431	C	T	361141	-5.4476e-01
rs10017432	A	G	361141	8.6959e-01
rs10017436	A	G	361141	5.3502e-01
rs10017437	T	C	361141	-7.5732e-01
rs10017442	A	C	361141	-3.9316e-01
rs1001745	C	T	361141	2.1390e-01
rs1001746	G	A	361141	-2.1703e+00
rs10017463	G	A	361141	5.6179e-01
rs10017466	T	C	361141	-1.5949e+00
rs10017480	C	T	361141	-2.2646e-01
rs10017493	G	A	361141	5.8568e-02
rs10017499	G	A	361141	-8.1057e-01
rs10017504	T	C	361141	3.5639e-01
rs10017507	T	C	361141	-3.9873e-01
rs10017509	T	C	361141	1.1126e-02
rs10017532	C	T	361141	-8.2441e-01
rs10017538	T	C	361141	3.4114e-01
rs10017549	T	C	361141	5.9464e-01
rs10017558	C	T	361141	1.3611e+00
rs10017569	C	T	361141	-2.1733e-02
rs10017576	C	T	361141	9.4457e-01
rs10017580	G	A	361141	5.2365e-02
rs10017595	G	A	361141	7.2996e-01
rs10017599	A	G	361141	-5.7421e-01
rs10017600	G	A	361141	-5.8809e-01
rs10017605	C	A	361141	3.6906e-01
rs1001761	A	G	361141	-1.4582e+00
[truncated: 998,000+ more rows]
